# Supplementary material for: Heterojunction formed via 3D-to-2D perovskite conversion for photostable wide-bandgap perovskite solar cells
Source: Nat Commun. 2023 Nov 6;14:7118. doi: 10.1038/s41467-023-43016-5 (PMC10628126; doi:10.1038/s41467-023-43016-5)
Supplement: Supplementary file 4 — Source Data [file 41467_2023_43016_MOESM4_ESM.xlsx]

## Sheet: Figure 1c
0 h		5 h		16 h		28 h		40 h
1.23	1.18607	1.2	3.4871	1.2	1.85432	1.26	11.266	1.26	9.73931
1.21	-4.07336	1.18	-1.21315	1.18	-0.92308	1.24	8.48928	1.24	6.04528
1.19	-6.73328	1.16	-4.08016	1.16	-3.1999	1.22	6.03637	1.22	4.08713
1.17	-9.71347	1.14	-7.02925	1.14	-5.4594	1.2	3.55396	1.2	1.9864
1.15	-11.8491	1.12	-9.28409	1.12	-7.42854	1.18	1.19903	1.18	0.52724
1.13	-13.3632	1.1	-10.9178	1.1	-9.06819	1.16	-0.99226	1.16	-0.54371
1.11	-14.4764	1.08	-12.2296	1.08	-10.4169	1.14	-3.04279	1.14	-1.46332
1.09	-15.2941	1.06	-13.2754	1.06	-11.5084	1.12	-4.90802	1.12	-2.24061
1.07	-15.9172	1.04	-14.1099	1.04	-12.4007	1.1	-6.58428	1.1	-2.98099
1.05	-16.3843	1.02	-14.7687	1.02	-13.1436	1.08	-8.06712	1.08	-3.7993
1.03	-16.7621	1	-15.3061	1	-13.6889	1.06	-9.37853	1.06	-4.59798
1.01	-17.0468	0.98	-15.7285	0.98	-14.1876	1.04	-10.5152	1.04	-5.40922
0.99	-17.2591	0.96	-16.0566	0.96	-14.5465	1.02	-11.4604	1.02	-6.25642
0.97	-17.4371	0.94	-16.3034	0.94	-14.8255	1	-12.256	1	-7.1572
0.95	-17.5684	0.92	-16.5196	0.92	-15.0182	0.98	-12.8683	0.98	-8.07409
0.93	-17.6644	0.9	-16.695	0.9	-15.2966	0.96	-13.3631	0.96	-8.95309
0.91	-17.7377	0.88	-16.837	0.88	-15.4813	0.94	-13.7321	0.94	-9.80584
0.89	-17.7987	0.86	-16.9516	0.86	-15.6703	0.92	-14.0575	0.92	-10.5754
0.87	-17.8362	0.84	-17.0689	0.84	-15.8399	0.9	-14.3027	0.9	-11.3343
0.85	-17.8672	0.82	-17.1383	0.82	-15.9965	0.88	-14.5254	0.88	-12.0017
0.83	-17.8973	0.8	-17.1819	0.8	-16.1073	0.86	-14.6877	0.86	-12.5915
0.81	-17.9133	0.78	-17.2157	0.78	-16.1916	0.84	-14.8342	0.84	-13.1108
0.79	-17.934	0.76	-17.2301	0.76	-16.2691	0.82	-14.9338	0.82	-13.563
0.77	-17.9573	0.74	-17.2395	0.74	-16.3255	0.8	-15.0099	0.8	-13.8677
0.75	-17.9771	0.72	-17.2531	0.72	-16.3646	0.78	-15.0669	0.78	-14.0894
0.73	-18.0075	0.7	-17.2663	0.7	-16.4065	0.76	-15.1305	0.76	-14.2653
0.71	-18.0221	0.68	-17.277	0.68	-16.452	0.74	-15.1647	0.74	-14.3748
0.69	-18.0374	0.66	-17.2898	0.66	-16.4824	0.72	-15.204	0.72	-14.4699
0.67	-18.0549	0.64	-17.2869	0.64	-16.4977	0.7	-15.2472	0.7	-14.5549
0.65	-18.0557	0.62	-17.2974	0.62	-16.5206	0.68	-15.2886	0.68	-14.6093
0.63	-18.0383	0.6	-17.3088	0.6	-16.5425	0.66	-15.3371	0.66	-14.6353
0.61	-18.0472	0.58	-17.3238	0.58	-16.545	0.64	-15.3808	0.64	-14.6527
0.59	-18.0471	0.56	-17.3194	0.56	-16.5534	0.62	-15.4312	0.62	-14.6578
0.57	-18.0372	0.54	-17.3176	0.54	-16.5659	0.6	-15.485	0.6	-14.7204
0.55	-18.0299	0.52	-17.3117	0.52	-16.5727	0.58	-15.5184	0.58	-14.7664
0.53	-18.0448	0.5	-17.3	0.5	-16.5723	0.56	-15.542	0.56	-14.8276
0.51	-18.0325	0.48	-17.2824	0.48	-16.5704	0.54	-15.5754	0.54	-14.8654
0.49	-18.0367	0.46	-17.2981	0.46	-16.5798	0.52	-15.5768	0.52	-14.9002
0.47	-18.0334	0.44	-17.315	0.44	-16.6	0.5	-15.5827	0.5	-14.8771
0.45	-18.0511	0.42	-17.3256	0.42	-16.6143	0.48	-15.6069	0.48	-14.8773
0.43	-18.0515	0.4	-17.3452	0.4	-16.6232	0.46	-15.6258	0.46	-14.8692
0.41	-18.0547	0.38	-17.368	0.38	-16.6523	0.44	-15.6462	0.44	-14.897
0.39	-18.0558	0.36	-17.393	0.36	-16.671	0.42	-15.6748	0.42	-14.9275
0.37	-18.0593	0.34	-17.4075	0.34	-16.6878	0.4	-15.714	0.4	-14.9548
0.35	-18.0627	0.32	-17.4224	0.32	-16.6957	0.38	-15.7516	0.38	-14.9904
0.33	-18.0584	0.3	-17.4317	0.3	-16.7145	0.36	-15.7955	0.36	-15.0323
0.31	-18.0529	0.28	-17.4308	0.28	-16.7194	0.34	-15.8255	0.34	-15.0512
0.29	-18.0522	0.26	-17.4171	0.26	-16.7356	0.32	-15.8659	0.32	-15.0616
0.27	-18.0478	0.24	-17.4075	0.24	-16.7397	0.3	-15.8768	0.3	-15.079
0.25	-18.0451	0.22	-17.4016	0.22	-16.754	0.28	-15.8897	0.28	-15.0982
0.23	-18.0447	0.2	-17.3864	0.2	-16.7489	0.26	-15.8931	0.26	-15.1077
0.21	-18.0612	0.18	-17.3875	0.18	-16.7447	0.24	-15.9041	0.24	-15.1188
0.19	-18.0543	0.16	-17.4001	0.16	-16.7339	0.22	-15.9127	0.22	-15.135
0.17	-18.0689	0.14	-17.4152	0.14	-16.7199	0.2	-15.9383	0.2	-15.1466
0.15	-18.0784	0.12	-17.4192	0.12	-16.7241	0.18	-15.9581	0.18	-15.1431
0.13	-18.0871	0.1	-17.443	0.1	-16.7243	0.16	-15.9886	0.16	-15.1442
0.11	-18.0923	0.08	-17.4535	0.08	-16.7533	0.14	-16.0094	0.14	-15.1371
0.09	-18.1041	0.06	-17.4582	0.06	-16.7774	0.12	-16.0386	0.12	-15.1398
0.07	-18.1004	0.04	-17.4574	0.04	-16.8019	0.1	-16.068	0.1	-15.1414
0.05	-18.0938	0.02	-17.4678	0.02	-16.7887	0.08	-16.0974	0.08	-15.1479
0.03	-18.0953	0	-17.4698	0	-16.8056	0.06	-16.113	0.06	-15.1528
0.01	-18.0837	-0.02	-17.4761	-0.02	-16.8013	0.04	-16.1423	0.04	-15.1597
0	-18.0851	-0.04	-17.4694	-0.04	-16.8173	0.02	-16.1602	0.02	-15.1586
-0.01	-18.0767	-0.06	-17.4755	-0.06	-16.8269	0	-16.1645	0	-15.1562
-0.03	-18.0716	-0.08	-17.4513	-0.08	-16.9396	-0.02	-16.1627	-0.02	-15.1457
-0.05	-18.0589	-0.1	-17.4848	-0.1	-16.8756	-0.04	-16.1589	-0.04	-15.1552
-0.07	-18.0609					-0.06	-16.1598	-0.06	-15.1677
-0.09	-18.0389					-0.08	-16.1056	-0.08	-15.1948
-0.1	-18.0591					-0.1	-16.1812	-0.1	-15.1899
-0.1	-18.1757

## Sheet: Figure 1d
0 h		5 h		16 h		28 h		40 h
1.25	11.4072	1.25	14.0548	1.22	9.51153	1.22	6.52169	1.22	7.62968
1.23	4.16395	1.23	5.74439	1.2	1.80886	1.2	-0.20702	1.2	0.7681
1.21	0.41826	1.21	1.58115	1.18	-1.98684	1.18	-3.62591	1.18	-2.83004
1.19	-3.94872	1.19	-3.31522	1.16	-6.31543	1.16	-7.44758	1.16	-6.78239
1.17	-7.19019	1.17	-6.90351	1.14	-9.37844	1.14	-10.1684	1.14	-9.62795
1.15	-9.7364	1.15	-9.67053	1.12	-11.5528	1.12	-12.1045	1.12	-11.6632
1.13	-11.6487	1.13	-11.7223	1.1	-13.1067	1.1	-13.5085	1.1	-13.1273
1.11	-13.035	1.11	-13.2337	1.08	-14.2262	1.08	-14.5346	1.08	-14.1855
1.09	-14.0661	1.09	-14.3221	1.06	-15.0597	1.06	-15.2897	1.06	-14.9749
1.07	-14.8725	1.07	-15.1776	1.04	-15.6824	1.04	-15.8477	1.04	-15.5825
1.05	-15.4982	1.05	-15.8179	1.02	-16.1579	1.02	-16.2787	1.02	-16.0535
1.03	-15.978	1.03	-16.33	1	-16.5248	1	-16.6072	1	-16.4238
1.01	-16.353	1.01	-16.7075	0.98	-16.8397	0.98	-16.854	0.98	-16.6972
0.99	-16.6436	0.99	-17.0265	0.96	-17.0735	0.96	-17.055	0.96	-16.9198
0.97	-16.8718	0.97	-17.243	0.94	-17.2597	0.94	-17.2101	0.94	-17.1051
0.95	-17.038	0.95	-17.4327	0.92	-17.4097	0.92	-17.3179	0.92	-17.2369
0.93	-17.1832	0.93	-17.5541	0.9	-17.5297	0.9	-17.3671	0.9	-17.3449
0.91	-17.3046	0.91	-17.6495	0.88	-17.6109	0.88	-17.4132	0.88	-17.4223
0.89	-17.3985	0.89	-17.715	0.86	-17.6504	0.86	-17.4339	0.86	-17.4875
0.87	-17.4557	0.87	-17.7837	0.84	-17.6836	0.84	-17.467	0.84	-17.4952
0.85	-17.5063	0.85	-17.8232	0.82	-17.7205	0.82	-17.4865	0.82	-17.5253
0.83	-17.5386	0.83	-17.8482	0.8	-17.7435	0.8	-17.5185	0.8	-17.5265
0.81	-17.5571	0.81	-17.8986	0.78	-17.7535	0.78	-17.5281	0.78	-17.5509
0.79	-17.5785	0.79	-17.923	0.76	-17.7661	0.76	-17.5581	0.76	-17.5657
0.77	-17.6086	0.77	-17.9184	0.74	-17.7961	0.74	-17.5764	0.74	-17.6131
0.75	-17.6212	0.75	-17.9132	0.72	-17.7973	0.72	-17.6083	0.72	-17.5923
0.73	-17.6207	0.73	-17.9424	0.7	-17.8094	0.7	-17.6163	0.7	-17.6054
0.71	-17.6362	0.71	-17.9382	0.68	-17.8089	0.68	-17.6401	0.68	-17.6126
0.69	-17.6241	0.69	-17.935	0.66	-17.8355	0.66	-17.6467	0.66	-17.6405
0.67	-17.6007	0.67	-17.9464	0.64	-17.8306	0.64	-17.6379	0.64	-17.6281
0.65	-17.5965	0.65	-17.9683	0.62	-17.8472	0.62	-17.6164	0.62	-17.6552
0.63	-17.6094	0.63	-17.9607	0.6	-17.8583	0.6	-17.6186	0.6	-17.6715
0.61	-17.5845	0.61	-17.995	0.58	-17.8666	0.58	-17.6169	0.58	-17.6919
0.59	-17.5871	0.59	-18.0144	0.56	-17.8662	0.56	-17.6061	0.56	-17.6807
0.57	-17.6208	0.57	-18.0401	0.54	-17.8711	0.54	-17.6234	0.54	-17.6953
0.55	-17.6372	0.55	-18.0335	0.52	-17.8808	0.52	-17.6266	0.52	-17.7035
0.53	-17.6379	0.53	-18.0378	0.5	-17.8818	0.5	-17.6439	0.5	-17.7185
0.51	-17.6593	0.51	-18.0071	0.48	-17.8715	0.48	-17.646	0.48	-17.7219
0.49	-17.6879	0.49	-18.0073	0.46	-17.8829	0.46	-17.6676	0.46	-17.7377
0.47	-17.6986	0.47	-17.9965	0.44	-17.8895	0.44	-17.6747	0.44	-17.7147
0.45	-17.7118	0.45	-17.9972	0.42	-17.8743	0.42	-17.6858	0.42	-17.7393
0.43	-17.7167	0.43	-18.0042	0.4	-17.8769	0.4	-17.6885	0.4	-17.7244
0.41	-17.713	0.41	-18.0107	0.38	-17.9055	0.38	-17.6806	0.38	-17.7275
0.39	-17.7052	0.39	-18.0142	0.36	-17.9205	0.36	-17.6729	0.36	-17.7159
0.37	-17.6892	0.37	-18.0106	0.34	-17.9165	0.34	-17.6746	0.34	-17.7564
0.35	-17.6794	0.35	-18.0188	0.32	-17.9194	0.32	-17.6821	0.32	-17.7449
0.33	-17.6818	0.33	-18.0003	0.3	-17.9091	0.3	-17.6832	0.3	-17.774
0.31	-17.6853	0.31	-18.0154	0.28	-17.9242	0.28	-17.6888	0.28	-17.7569
0.29	-17.6943	0.29	-18.0225	0.26	-17.9089	0.26	-17.6867	0.26	-17.7739
0.27	-17.6886	0.27	-18.0535	0.24	-17.9057	0.24	-17.6916	0.24	-17.7616
0.25	-17.6636	0.25	-18.0487	0.22	-17.9213	0.22	-17.6803	0.22	-17.7761
0.23	-17.6351	0.23	-18.0945	0.2	-17.9462	0.2	-17.6851	0.2	-17.7367
0.21	-17.6221	0.21	-18.102	0.18	-17.9439	0.18	-17.6936	0.18	-17.7548
0.19	-17.6034	0.19	-18.1164	0.16	-17.9326	0.16	-17.7067	0.16	-17.735
0.17	-17.6029	0.17	-18.0817	0.14	-17.9445	0.14	-17.7154	0.14	-17.749
0.15	-17.6067	0.15	-18.0898	0.12	-17.9386	0.12	-17.7314	0.12	-17.7441
0.13	-17.6346	0.13	-18.0666	0.1	-17.922	0.1	-17.7424	0.1	-17.7714
0.11	-17.6618	0.11	-18.071	0.08	-17.918	0.08	-17.7341	0.08	-17.7518
0.09	-17.6797	0.09	-18.0473	0.06	-17.9343	0.06	-17.7395	0.06	-17.7747
0.07	-17.6902	0.07	-18.0728	0.04	-17.9387	0.04	-17.7465	0.04	-17.7852
0.05	-17.7206	0.05	-18.0773	0.02	-17.9448	0.02	-17.7526	0.02	-17.7802
0.03	-17.726	0.03	-18.096	0	-17.9703	0	-17.7689	0	-17.7845
0.01	-17.7162	0.01	-18.0759	-0.02	-17.9657	-0.02	-17.766	-0.02	-17.7797
0	-17.7139	0	-18.0884	-0.04	-17.9829	-0.04	-17.765	-0.04	-17.7783
-0.01	-17.7116	-0.01	-18.0815	-0.06	-17.9897	-0.06	-17.7665	-0.06	-17.7563
-0.03	-17.6932	-0.03	-18.0947	-0.08	-18.0259	-0.08	-17.7459	-0.08	-17.7905
-0.05	-17.6817	-0.05	-18.0765	-0.1	-17.9803	-0.1	-17.8309	-0.1	-17.7483
-0.07	-17.6825	-0.07	-18.1056
-0.09	-17.6713	-0.09	-18.0706
-0.1	-17.6876	-0.1	-18.1757

## Sheet: Figure 1e
600	9790	11640	11050	11920	11120	12440
601	9960	12000	10740	11160	10590	11880
602	9930	11180	10200	11160	11200	11390
603	9650	10590	9810	11780	10190	10700
604	9320	10350	9680	10900	10350	10620
605	8400	10300	8950	10350	10270	10530
606	8900	10260	9100	10620	9170	10160
607	8010	10120	9100	9910	9610	10050
608	8640	9730	8520	10510	9060	10520
609	7780	9500	9010	9100	9140	10030
610	8430	9410	8440	9980	9040	10160
611	7760	9680	8220	10020	8780	10240
612	8410	9180	8750	10090	8730	10850
613	8290	9330	8750	10490	9180	10310
614	8600	9910	8690	9800	9090	10670
615	8200	9420	8800	10540	9020	10850
616	8970	10300	8570	10670	9290	10660
617	8550	10230	9010	11350	9470	10560
618	8810	10740	8520	10640	9790	11190
619	8810	10180	9450	11150	9580	11170
620	8520	10420	9020	11030	9490	10940
621	9080	11160	8750	11040	9390	10790
622	8770	10850	8390	10810	9460	11160
623	8520	10730	8830	12090	9340	12210
624	8990	11070	9120	11180	10440	11660
625	8950	11420	9540	11390	10010	11970
626	8630	11650	9810	12050	9990	12440
627	8830	12170	9930	12330	10800	13170
628	8880	12070	9960	12810	10940	12710
629	9170	12350	10710	13910	11320	13480
630	10050	13430	10970	13670	11190	14640
631	10040	13510	11330	15380	12260	15400
632	10270	14700	12410	16130	12640	16000
633	10760	15900	12420	17670	13420	17190
634	11570	16770	13270	18240	14560	17560
635	13190	17180	13730	18270	15300	19870
636	13520	18610	14480	20000	15900	20970
637	14420	19670	15280	21360	17150	22770
638	14610	21340	17550	22330	18450	24070
639	16580	23360	18440	25220	19750	25800
640	17070	26160	19800	27170	21110	28050
641	18430	26950	20960	29640	22570	31290
642	20270	29670	22830	30970	25210	33360
643	21670	32420	26350	34940	26310	36570
644	23430	35200	26960	38950	29650	40520
645	27260	37750	30400	41700	33250	45140
646	29690	41400	33400	45470	35900	48690
647	33410	46910	37050	50570	38100	53340
648	34620	53010	40000	58200	42160	60950
649	39940	57460	44050	63110	47710	66310
650	44800	62130	49400	68490	53360	71600
651	47610	68590	53560	75890	57460	79050
652	53980	76040	59510	82740	64370	86630
653	57950	82260	66550	91080	68630	96360
654	63260	91040	71980	102060	76420	105800
655	72790	101170	78720	109390	83870	116400
656	78090	108540	86330	122230	91790	126200
657	85750	119790	92950	130380	98940	139150
658	92890	129460	103690	144980	106980	150670
659	102770	140910	109240	156790	117360	163910
660	113960	152460	123620	168640	129570	179310
661	122380	167470	134790	186220	138920	194930
662	136940	182890	144040	201690	149540	214560
663	148360	200980	159380	222380	166500	232650
664	160780	215000	172680	237440	180270	252380
665	174550	233340	186150	258030	192450	276280
666	187870	255500	208780	280260	214310	297920
667	205660	276190	223270	306360	230240	324190
668	223700	303450	245260	331310	251580	350550
669	245470	327240	264770	361710	275790	384750
670	267620	353370	286530	390580	299760	415830
671	288950	377070	310440	424200	321680	445980
672	313970	410530	334420	453120	345980	485910
673	339460	439660	365020	488760	373540	522030
674	371340	475090	395970	527450	403770	563420
675	398520	511920	427730	571110	436200	609760
676	432440	558570	468000	620290	477650	657280
677	466690	591960	501000	665520	512160	709070
678	505350	637550	545910	712590	557960	764420
679	544550	686560	581140	763780	595860	822110
680	582810	732820	632710	823000	641710	876480
681	624690	778950	676250	875270	685530	944920
682	666700	834110	720890	940960	740250	1010550
683	711230	892400	783800	1011950	799750	1081350
684	760760	950190	837720	1077760	855370	1159520
685	805660	1004180	895860	1145930	916260	1232690
686	849000	1063220	949930	1210410	969400	1302320
687	890830	1120680	1013370	1282900	1033220	1386890
688	940130	1185980	1064930	1352870	1092820	1463510
689	980090	1243270	1128010	1424550	1160080	1543890
690	1032190	1298990	1195390	1505050	1223650	1625880
691	1070020	1355160	1254520	1571640	1292850	1717270
692	1099720	1415600	1314590	1634650	1364280	1800240
693	1137970	1455860	1376670	1717590	1423140	1877130
694	1156310	1502420	1429700	1777700	1492840	1961470
695	1177060	1541090	1480050	1842020	1544680	2031650
696	1192610	1575500	1529860	1907780	1606850	2100660
697	1206220	1600440	1568450	1947290	1662140	2163550
698	1201100	1619810	1607440	1999740	1702320	2217230
699	1206300	1642620	1649330	2032760	1761390	2279300
700	1193950	1655620	1681850	2079900	1814160	2340850
701	1187110	1659360	1697560	2118020	1842500	2394990
702	1169650	1664810	1737990	2147040	1886840	2443340
703	1156900	1663280	1760920	2181270	1931190	2485410
704	1129790	1659940	1775900	2208350	1963450	2540760
705	1100680	1660660	1801290	2227910	2008670	2576490
706	1074850	1645780	1807960	2241750	2038270	2608510
707	1039700	1623560	1820680	2260960	2072180	2650530
708	1012390	1607670	1823740	2271040	2098100	2682000
709	981330	1586660	1834860	2287710	2139020	2722870
710	944040	1569720	1838390	2306820	2156270	2748510
711	910130	1542790	1844570	2318910	2197110	2800210
712	866560	1509040	1852490	2327070	2217570	2829580
713	833350	1490780	1849970	2334780	2263180	2868650
714	794630	1458130	1857410	2346390	2282330	2907210
715	758700	1438200	1851440	2362150	2329830	2954900
716	716650	1412760	1857860	2370590	2365730	2988480
717	686380	1391550	1856520	2386540	2394480	3026970
718	654060	1356840	1863680	2385870	2437430	3057800
719	619250	1327090	1854340	2404240	2469860	3109290
720	582800	1303540	1856840	2419970	2511850	3163710
721	549190	1277530	1859250	2439540	2561400	3215900
722	523860	1252900	1865200	2450350	2585460	3270700
723	495270	1226230	1871770	2468950	2640490	3323400
724	469910	1199400	1867780	2474650	2683830	3373740
725	445880	1175330	1879820	2487490	2721580	3419790
726	422270	1152780	1871120	2509080	2775940	3492880
727	393860	1137030	1883830	2523760	2835880	3552830
728	373490	1114070	1890050	2543400	2890960	3615420
729	351250	1084010	1892870	2557400	2928560	3676820
730	336260	1070800	1895370	2587860	2988770	3750680
731	318260	1045690	1891570	2596870	3049470	3815150
732	302150	1034120	1905470	2627940	3097550	3891540
733	288670	1006630	1905720	2628950	3162330	3958690
734	272410	990130	1911460	2655070	3211230	4029190
735	260390	971570	1922350	2675130	3283730	4099530
736	245990	956410	1922240	2694960	3334910	4175150
737	233820	942760	1924350	2716100	3395560	4241600
738	222200	922480	1928050	2735350	3452370	4319400
739	216030	908390	1936890	2749320	3519050	4381400
740	205120	894000	1937500	2756850	3565780	4440780
741	195610	872750	1940150	2773470	3623230	4523910
742	188340	862960	1944070	2786310	3679040	4598970
743	178490	845270	1937660	2805550	3731730	4656560
744	170670	830540	1941900	2821770	3800920	4723060
745	163190	813440	1936810	2819180	3835020	4798770
746	156630	796440	1940940	2833640	3892020	4859720
747	148630	777140	1931960	2834890	3930990	4908640
748	145210	759380	1922500	2820260	3961980	4954660
749	137990	745520	1907640	2830390	4012230	5000100
750	132210	730170	1902710	2819150	4047220	5048010
751	127850	711640	1882820	2822550	4065070	5079390
752	119890	692420	1867980	2791970	4101300	5115990
753	116080	678190	1852930	2778470	4106760	5138280
754	112050	660300	1832440	2761330	4118260	5152860
755	108100	638630	1812590	2731770	4128310	5150770
756	102830	619920	1776490	2716560	4123850	5150920
757	97620	599600	1747500	2678640	4110420	5142560
758	95500	580510	1721860	2633690	4100000	5123860
759	89580	559950	1683400	2597080	4074090	5098750
760	87120	546560	1647810	2554510	4041720	5061300
761	84860	522440	1621980	2503410	4001260	5033260
762	80500	504180	1569710	2452730	3960460	4973330
763	77150	479340	1540420	2399380	3918440	4921470
764	72880	461850	1490460	2344620	3853750	4844740
765	70040	441940	1442400	2272820	3782310	4757380
766	66100	425780	1398860	2212340	3722210	4688180
767	63600	404470	1357890	2150890	3641850	4581470
768	60460	386190	1305020	2089200	3554470	4476760
769	58170	366080	1262520	2010510	3462890	4355180
770	55350	345530	1207090	1935290	3351360	4250920
771	53740	327400	1154790	1851460	3253270	4108690
772	50420	313010	1108760	1785910	3146620	3970650
773	49720	298880	1058520	1717160	3042020	3838610
774	46580	287130	1014250	1637440	2929200	3702900
775	44330	266530	966340	1571610	2818520	3576850
776	41520	255630	920470	1481930	2702180	3424330
777	40840	237510	867870	1415580	2602480	3275150
778	39410	226730	826210	1334180	2468660	3137330
779	36710	213450	777630	1275730	2366070	2980190
780	34400	200920	733280	1195110	2249430	2838590
781	33500	189300	696930	1127110	2141510	2700730
782	32030	176530	658740	1067500	2036440	2561970
783	30900	166160	620670	1004720	1927260	2428450
784	29980	155530	587180	936100	1821930	2294860
785	27210	145140	551170	888350	1714690	2160290
786	27080	136890	517160	832660	1615340	2021400
787	27180	129090	486330	776610	1532580	1912760
788	24400	120980	460190	732050	1442210	1802550
789	25320	113760	427770	689660	1352640	1684800
790	23580	108030	406410	648440	1273200	1591790
791	22990	99250	383600	601800	1194840	1487330
792	22620	94940	355110	562310	1123690	1387010
793	21970	89240	332670	523090	1052490	1296080
794	21680	84150	310910	487110	983370	1209810
795	21020	79290	291970	450860	923520	1126890
796	20170	73950	274440	426560	856710	1054340
797	19720	70940	256000	395480	805350	980260
798	19060	66270	239480	370240	755110	914110
799	19350	63120	227350	345580	704270	856320
800	18840	58810	208580	323870	660530	800510
801	18500	56430	195960	297360	612410	735530
802	18580	53760	185150	278120	568430	683600
803	18650	50560	173560	257190	530540	631220
804	18780	48290	161100	241400	497150	591850
805	18260	46380	151550	226220	461640	549610
806	17760	42430	139980	210010	425880	507050
807	18260	42150	133640	195270	399770	471790
808	17680	38870	125650	180420	373410	437460
809	17980	38920	118510	168640	342290	403490
810	17300	35480	108870	157050	323510	377080
811	16670	35490	103360	148510	300750	345520
812	16670	33490	94610	135990	278900	322010
813	16120	32400	89720	127890	259410	299220
814	17680	30890	86040	118080	240740	274150
815	16040	28240	79510	109000	222380	253970
816	15520	27380	73990	102820	205700	233690
817	15330	27180	70410	95560	190780	217460
818	14550	25740	65700	87600	177980	201600
819	14200	23350	59430	82100	165440	184080
820	14310	22480	56580	75710	151000	169260
821	13490	21390	52090	70610	140100	153920
822	12390	19490	48340	64680	128620	139070
823	12400	19280	44880	58980	117660	129980
824	10600	18730	42450	54340	106710	119230
825	10910	17300	38650	51070	98070	109050
826	9670	16280	35900	45100	89830	98330
827	9600	14570	32880	43210	80250	88660
828	9380	13620	29060	38060	72710	81030
829	8120	11700	27130	34380	67850	72330
830	7900	11870	24870	31030	61290	65350
831	7600	10660	22330	28320	54540	58680
832	6460	9280	20300	25970	48880	51230
833	6150	9250	18070	23310	43790	46020
834	6060	8450	15990	20990	39030	40750
835	4980	7290	14410	18180	34560	37000
836	4730	6610	12930	16180	29410	31050
837	4460	6230	11790	14500	26100	27520
838	4420	4880	10270	12890	24000	25820
839	3390	5190	9850	11740	20120	20790
840	3640	4670	8540	10380	18600	19510
841	3600	4330	7660	9450	17030	16420
842	2790	3820	6100	7770	14360	14690
843	2360	3060	5610	7180	12390	13000
844	2510	3230	5060	5940	10830	11170
845	2470	2580	4880	5410	9390	10130
846	2170	2820	4470	4810	7940	8270
847	1820	2380	4120	4410	7660	7550
848	1810	2390	3410	4200	6560	6260
849	1830	2310	3000	3760	6390	5590
850	1850	2110	2540	3340	4990	4720

## Sheet: Figure 1f
600	6870	6780	6630	6260	7590	6640
601	6520	6520	6410	6380	6510	6150
602	6340	6040	5970	5700	6860	5900
603	5740	5980	6030	5350	6570	5660
604	5130	5860	5700	5820	6450	5400
605	5160	5610	5770	5120	5750	4810
606	5210	5670	4920	5220	5560	5120
607	4670	5070	5030	5010	5750	5230
608	4980	5280	5170	4750	5650	4750
609	4570	4530	5010	4500	5400	4270
610	4550	4880	4960	4730	5380	4540
611	4900	5350	4690	4570	5440	4820
612	4670	5020	4650	4450	4940	4660
613	4580	5050	5010	4330	5200	4300
614	4770	5070	5050	4550	4860	4350
615	4800	5200	4650	5020	5210	4390
616	4760	5060	5140	4670	5130	4530
617	5060	5200	5030	4690	5550	5100
618	4550	5060	5270	4920	5640	4800
619	5100	4960	4590	4700	5490	4640
620	4900	5150	5050	4750	5420	4710
621	4770	4820	5000	4700	5330	4550
622	4730	4760	4850	4960	5030	4290
623	4620	4930	4620	4320	4690	4350
624	4040	4580	4600	4090	4870	4360
625	3680	4330	4180	4300	4880	3950
626	3970	4310	4010	3960	4590	3860
627	3980	4410	4390	3690	4430	3900
628	3660	4030	3950	3930	4190	3970
629	4050	4330	3780	4620	3970	4010
630	3750	4340	4080	4010	4430	3560
631	3590	4750	3970	4150	4240	3650
632	3800	4590	3660	4270	4510	3720
633	3750	3790	4100	4450	4510	3990
634	4220	4310	4110	3990	4500	3700
635	3770	4460	3850	3920	4590	3770
636	4350	4420	3940	4730	4910	4030
637	4160	4950	3770	4320	4610	4060
638	4250	4760	4480	4460	4910	4090
639	3990	5030	4290	4480	4830	4100
640	4210	4950	4880	4670	4750	3970
641	4540	4710	4800	4840	5110	4410
642	4650	5250	5170	5260	5730	4680
643	4680	5410	4900	5290	5690	4800
644	5110	5790	5420	5760	6070	4820
645	5190	6020	5010	5530	5960	4890
646	5140	6170	5210	6160	6680	5450
647	5730	6830	5560	6700	7070	5600
648	6110	7020	6230	7000	7090	5980
649	6320	7490	6650	7870	7610	6330
650	6330	8350	7190	8000	8280	7210
651	6770	8180	7680	9160	8880	7780
652	7050	9480	7920	8620	9860	8340
653	7580	10170	8930	9450	10540	8560
654	7770	10600	9740	10790	11420	9530
655	8810	10760	10140	12100	11620	9680
656	8870	12480	10150	11130	12850	10710
657	9570	12480	11290	12970	13010	10710
658	10890	13680	11830	13700	14160	11790
659	10390	14540	12800	15250	16260	13630
660	11900	15690	12890	16140	16650	14020
661	12470	16370	14850	17170	17690	14710
662	14060	18940	15960	18790	19440	16510
663	13590	19430	15970	20590	20360	18000
664	15570	21290	18110	21890	22850	18140
665	17260	22870	18250	23980	23040	19940
666	16960	24130	20650	25510	25180	21910
667	19000	26460	21540	26930	27630	23600
668	20790	28030	23560	29390	29380	24720
669	21760	31170	25000	32030	32010	26780
670	23700	33320	27600	34770	33580	29500
671	25120	36390	29840	36810	38430	31210
672	26090	39070	30450	40670	40420	34130
673	28670	42020	33600	42990	42750	38200
674	32130	45750	35630	46950	45920	40100
675	33260	50280	39060	49730	48650	43250
676	35700	52100	43190	55390	54960	47890
677	39000	57380	43680	59420	56990	50040
678	42570	61440	47610	63670	62520	55130
679	44210	64190	51380	66740	66450	58260
680	44910	70970	54880	73630	72030	62610
681	49650	73710	59000	78180	74360	66890
682	52340	76990	63100	84370	79670	73440
683	56890	83910	67290	88200	84950	75900
684	58430	88890	70900	95750	89820	81310
685	63880	93860	73250	101280	94210	85710
686	66410	98720	77620	105100	100150	91740
687	69410	105570	81020	111010	104560	97600
688	72540	108700	85110	115620	110370	102430
689	74530	113270	87940	121380	116080	106020
690	78880	116590	94110	125140	118400	112430
691	80570	119810	96360	130440	123330	117410
692	80950	125110	99110	135730	127630	120880
693	84420	125980	101210	140000	130270	124610
694	86630	129910	100760	142800	132950	126700
695	88110	130010	100880	145500	135460	129090
696	88240	134050	104890	146210	135270	132600
697	86480	133890	103160	149170	136530	134280
698	87200	134380	104350	150120	138590	135700
699	85110	132290	104120	148670	138110	136760
700	85640	130980	103870	146420	135310	136080
701	83730	128460	102490	148160	134680	134810
702	82250	125490	99670	143240	133750	134650
703	80350	124760	98190	144260	130860	129690
704	77700	119560	96730	140960	129050	131390
705	75800	117450	93470	137550	126750	128940
706	73740	112240	89990	132930	121500	125730
707	70840	108480	87750	132080	119090	123480
708	67190	107010	84280	126560	116160	120200
709	65090	101150	80970	123170	112690	116260
710	61950	96880	77570	118240	110120	113760
711	59470	91910	73570	111810	105790	110570
712	56710	88540	71690	108720	99120	105880
713	53450	84970	66670	103320	97130	101220
714	49010	80300	65870	99680	90850	99230
715	49200	73340	60500	94480	87950	92440
716	43780	70450	58480	85860	83880	91050
717	41780	66050	54220	85850	78420	86120
718	38770	64250	50790	81960	75270	82110
719	37190	57260	49550	76870	72240	77060
720	34860	53600	46330	72070	67630	77330
721	32740	50940	44560	69060	64190	73130
722	29990	48190	41250	66480	60740	70440
723	27780	44400	39160	63220	58460	67690
724	27640	42050	37280	59060	56260	63930
725	24510	38830	34870	56990	52810	61690
726	24120	36690	32820	51610	52110	59370
727	21440	33900	29970	50310	49280	57800
728	19760	32110	29090	48030	45370	53010
729	18980	29700	27610	44450	43670	51450
730	17280	27860	26450	41710	41220	50610
731	15920	25490	23560	40600	39950	48360
732	15950	24650	23900	39100	37920	45950
733	14140	22530	22580	37230	36600	45920
734	13020	21130	21180	34800	35030	43430
735	12790	19850	19720	33860	34350	43890
736	11530	18320	18640	32700	33170	42980
737	11660	17580	17610	31650	31960	40090
738	10450	17030	16340	29880	30810	39850
739	9800	15780	15960	28520	29130	39280
740	9340	14570	15370	27180	29180	39030
741	8570	13440	14510	26980	28490	38330
742	8180	13210	14860	25900	27920	35860
743	8000	11800	12810	23410	26920	36200
744	7660	11580	12960	23740	25840	34360
745	7430	10890	12840	23160	25060	34150
746	6780	10010	12750	22160	24030	33700
747	6410	9560	11600	22040	23830	34350
748	6330	9420	11280	20760	24240	32310
749	5630	8490	10530	19990	22770	33510
750	5320	9000	10570	19750	22160	32550
751	5800	8270	10500	19740	22590	32550
752	4970	7980	10120	19430	21870	31940
753	5180	7510	9910	18610	21440	30730
754	4560	7160	8770	17700	20060	29930
755	4550	6950	9050	17970	19820	29190
756	4350	6250	8340	16650	19310	29670
757	4270	6540	8650	16580	18890	28970
758	4080	6800	8010	15900	18850	29330
759	3960	6300	7700	15550	17750	28500
760	4010	5580	7610	14800	17780	28180
761	3520	5530	8040	14180	17370	26460
762	3660	5160	7320	14780	16320	26500
763	3660	5060	7300	14380	15890	25780
764	3450	4530	6450	13570	14990	25050
765	3140	5000	6480	12970	15000	24570
766	3220	4420	6160	11790	15310	23350
767	2970	4400	6340	11960	14780	22890
768	2890	4260	5890	11730	13120	21860
769	2940	3860	5390	10740	13290	22000
770	2710	3520	5620	10100	12540	20430
771	2740	3920	5070	9860	11810	19750
772	2700	3510	5060	9550	11760	20360
773	2640	3600	5390	9500	11670	19170
774	2670	3480	4530	8720	10880	18690
775	2600	3110	5120	9050	10420	17230
776	2500	2890	4300	8440	9300	17440
777	2530	2930	4020	7510	9400	16170
778	2230	2890	4360	7210	9190	15080
779	2540	3240	3810	6830	8220	14700
780	2150	2530	3550	7110	8140	14390
781	2760	2860	3520	6310	8420	14380
782	2210	2690	3640	6500	7190	13060
783	2520	2570	3590	6010	6720	11950
784	2220	2440	3570	5310	6840	11570
785	2330	2550	3170	5100	6610	11300
786	2180	2740	3440	5250	5930	10330
787	2160	2390	3230	4970	5870	9950
788	2200	2100	2610	4080	5310	9760
789	2250	2450	3010	4630	4960	9420
790	2040	2030	2910	4290	4870	8100
791	2100	1900	2760	4080	4570	7940
792	2190	2170	2790	3860	4310	7550
793	1930	2050	2660	3650	4180	7160
794	1810	1990	2560	3700	4080	6670
795	2080	1860	2400	3460	3930	6680
796	1830	1960	2540	3380	3840	6250
797	1860	2010	2280	3150	3590	5850
798	1790	1850	1870	3200	3030	5260
799	1810	1790	2110	2690	3110	5300
800	1670	1920	2250	3000	2930	4930
801	1860	1730	2110	2580	3160	4750
802	1790	1600	1970	2650	2680	4400
803	1690	1590	2320	2370	2880	4100
804	1690	1610	1740	2190	2530	4450
805	1700	1520	2100	2290	2390	3990
806	1440	1560	2110	2480	2350	4070
807	1470	1640	2030	2360	2210	3380
808	1500	1470	1700	2110	2610	3290
809	1530	1500	1810	2080	2170	3510
810	1570	1560	1740	2170	2320	2990
811	1390	1520	1660	2000	2120	2770
812	1770	1320	1620	2010	1690	2720
813	1610	1520	1700	2000	2000	2680
814	1390	1240	1350	2000	2060	2610
815	1510	1480	1720	1790	1640	2550
816	1470	1360	1480	1800	1620	2510
817	1470	1210	1380	1930	1880	2240
818	1550	1250	1490	1390	1970	2250
819	1400	1450	1510	1650	1490	2080
820	1310	1280	1570	1710	1550	2430
821	1290	1280	1470	1380	1570	1890
822	1240	1340	1480	1710	1490	1830
823	1460	1280	1230	1550	1360	1910
824	1310	1400	1420	1480	1490	1690
825	1350	1240	1450	1290	1540	2010
826	1310	1280	1600	1240	1460	1780
827	1370	1280	1440	1310	1330	1940
828	1180	1190	1240	1290	1060	1580
829	1270	1240	1490	1380	1130	1310
830	1290	1360	1240	1290	1240	1630
831	1400	1340	1200	1360	1120	1410
832	1340	1230	1270	1290	1190	1300
833	1220	1130	1550	1180	1170	1410
834	1290	920	1110	1210	1110	1410
835	1240	940	1170	1250	1100	1540
836	1190	1020	950	1200	990	1360
837	1240	1050	1260	1170	940	1410
838	1120	1150	1130	1060	1100	1250
839	1290	980	1160	940	950	1050
840	1150	980	1130	1010	880	1160
841	1100	940	1210	1040	1040	1090
842	1050	1030	1230	1160	860	1140
843	980	970	1190	850	720	1100
844	960	1050	940	1030	960	1000
845	1080	970	980	950	1140	1060
846	990	1000	1010	1180	930	1180
847	1210	1320	1040	1090	1010	990
848	1230	1040	1050	1000	1020	1020
849	1130	980	1180	1020	1160	1040
850	1190	1120	1150	980	1050	1240

## Sheet: Figure 2a
MAPbI3		FAPbI3		Cs0.05MA0.15FA0.8PbI2.1Br0.9		Cs0.2FA0.8PbI1.8Br1.2		Cs0.35FA0.65PbI1.95Br1.05		DMA0.1Cs0.4FA0.5PbI2.16Br0.72Cl0.12		CsPbI2Br1
3	0	3	0	3	0	3	0	3	0	3	0	3	0
3.0307	163.86	3.02046	-2.14666	3.02046	-117.497	3.0307	81.3242	3.0307	1.74553	3.0307	-143.497	3.0307	-44.2945
3.0614	201.731	3.04092	-38.2884	3.04092	-22.7244	3.0614	2.65846	3.0614	-63.4971	3.0614	-1.75172	3.0614	-43.0395
3.0921	278.612	3.06138	-9.39502	3.06138	34.062	3.0921	-60.9971	3.0921	4.95287	3.0921	-50.9971	3.0921	-15.7737
3.1228	622.504	3.08184	-56.4967	3.08184	-92.138	3.1228	-20.2174	3.1228	-34.5853	3.1228	-33.7811	3.1228	-142.497
3.1535	556.406	3.1023	6.66868	3.1023	5.67566	3.1535	16.5725	3.1535	-40.1117	3.1535	-42.5558	3.1535	12.3045
3.18419	354.319	3.12276	-70.161	3.12276	-67.4971	3.18419	-44.6275	3.18419	-42.6263	3.18419	-8.05085	3.18419	-39.8831
3.21489	287.243	3.14322	-2.98571	3.14322	-5.23902	3.21489	10.1827	3.21489	21.3723	3.21489	-48.5367	3.21489	-32.06
3.24559	160.177	3.16369	-10.8055	3.16369	-5.96731	3.24559	-61.997	3.24559	-90.6174	3.24559	46.9866	3.24559	55.7739
3.27629	100.121	3.18415	30.3797	3.18415	14.318	3.27629	-13.3972	3.27629	15.4048	3.27629	-67.4809	3.27629	-37.3814
3.30699	34.0765	3.20461	-24.4302	3.20461	75.6169	3.30699	-30.7872	3.30699	-18.5612	3.30699	-36.9392	3.30699	11.474
3.33769	11.0423	3.22507	-33.2351	3.22507	113.929	3.33769	-80.1671	3.33769	2.48459	3.33769	-41.3884	3.33769	-154.66
3.36839	23.0186	3.24553	20.9649	3.24553	126.256	3.36839	59.4631	3.36839	-24.4578	3.36839	23.5153	3.36839	13.2171
3.39909	-28.9946	3.26599	-13.8302	3.26599	107.595	3.39909	16.1035	3.39909	-41.3884	3.39909	-28.5718	3.39909	-43.8952
3.42979	-58.9972	3.28645	-61.6202	3.28645	253.949	3.42979	-44.2459	3.42979	0.34468	3.42979	-25.6498	3.42979	-5.99674
3.46049	28.758	3.30691	15.5946	3.30691	314.316	3.46049	-9.58526	3.46049	-3.91043	3.46049	-40.7186	3.46049	-31.0875
3.49119	44.5237	3.32737	7.81439	3.32737	314.696	3.49119	-6.91444	3.49119	-54.1537	3.49119	-13.1255	3.49119	-25.1675
3.52189	93.2999	3.34783	12.0391	3.34783	461.09	3.52189	-33.2335	3.52189	36.6148	3.52189	-33.5232	3.52189	-40.2368
3.55259	46.0867	3.36829	-27.7312	3.36829	682.498	3.55259	20.4576	3.55259	5.39509	3.55259	14.0882	3.55259	-13.2817
3.58329	89.8841	3.38875	-43.4965	3.38875	819.919	3.58329	-40.8412	3.58329	-24.8128	3.58329	-96.2912	3.58329	31.6842
3.61398	84.692	3.40921	25.8358	3.40921	1157.35	3.61398	-21.9627	3.61398	-7.00886	3.61398	36.3385	3.61398	-68.3391
3.64468	226.511	3.42967	60.1732	3.42967	1529.8	3.64468	-27.074	3.64468	30.8069	3.64468	60.9774	3.64468	56.6483
3.67538	261.34	3.45013	-68.4846	3.45013	2055.27	3.67538	52.8248	3.67538	-38.3656	3.67538	-70.3745	3.67538	-14.3536
3.70608	256.179	3.47059	12.8627	3.47059	2423.74	3.70608	-64.2663	3.70608	-9.5262	3.70608	-37.7173	3.70608	-39.3446
3.73678	362.029	3.49105	1.21483	3.49105	2969.23	3.73678	39.6527	3.73678	-7.67504	3.73678	52.9491	3.73678	3.11675
3.76748	394.89	3.51152	-31.4281	3.51152	3435.73	3.76748	59.5819	3.76748	-39.8121	3.76748	-43.3754	3.76748	50.5889
3.79818	427.761	3.53198	-27.066	3.53198	3488.25	3.79818	99.5212	3.79818	-3.3129	3.79818	-2.69067	3.79818	29.0718
3.82888	324.643	3.55244	-1.699	3.55244	3363.78	3.82888	-38.5293	3.82888	-81.8019	3.82888	-74.9968	3.82888	3.56545
3.85958	373.536	3.5729	-35.327	3.5729	2951.32	3.85958	91.4303	3.85958	27.7208	3.85958	0.43309	3.85958	16.0699
3.89028	167.439	3.59336	-18.002	3.59336	2302.88	3.89028	60.4001	3.89028	30.2554	3.89028	3.87214	3.89028	57.5851
3.92098	198.352	3.61382	79.3281	3.61382	1811.45	3.92098	-27.62	3.92098	-34.1982	3.92098	38.3204	3.92098	51.111
3.95168	168.276	3.63428	-46.337	3.63428	1481.04	3.95168	-13.63	3.95168	75.36	3.95168	-29.2223	3.95168	-73.3523
3.98238	152.211	3.65474	7.00297	3.65474	1110.63	3.98238	-27.6298	3.98238	48.93	3.98238	43.2443	3.98238	-5.80484
4.01307	96.1562	3.6752	24.3478	3.6752	839.247	4.01307	80.3805	4.01307	5.51185	4.01307	1.71997	4.01307	-35.2466
4.04377	137.112	3.69566	-21.3023	3.69566	711.872	4.04377	149.401	4.04377	-29.8945	4.04377	1.20484	4.04377	37.3224
4.07447	128.078	3.71612	-10.9476	3.71612	610.511	4.07447	21.4315	4.07447	-1.28909	4.07447	11.6989	4.07447	20.9021
4.10517	106.055	3.73658	-39.5879	3.73658	399.164	4.10517	71.4723	4.10517	24.3282	4.10517	1.20205	4.10517	59.4926
4.13587	216.043	3.75704	15.7768	3.75704	301.83	4.13587	-45.4769	4.13587	-58.0428	4.13587	-29.2856	4.13587	70.0939
4.16657	247.041	3.7775	8.14638	3.7775	206.51	4.16657	117.584	4.16657	-19.4019	4.16657	-33.7641	4.16657	10.7059
4.19727	169.049	3.79796	12.5209	3.79796	127.203	4.19727	51.6553	4.19727	-10.7493	4.19727	25.7666	4.19727	96.3287
4.22797	131.068	3.81842	-30.0996	3.81842	174.91	4.22797	26.7366	4.22797	53.9152	4.22797	-40.6936	4.22797	155.962
4.25867	75.0981	3.83888	61.2849	3.83888	192.631	4.25867	81.828	4.25867	51.5915	4.25867	20.8554	4.25867	231.607
4.28937	41.1384	3.85934	94.6743	3.85934	109.365	4.28937	130.93	4.28937	25.2796	4.28937	-12.5864	4.28937	208.262
4.32007	21.1892	3.87981	-11.9314	3.87981	159.113	4.32007	170.041	4.32007	8.97952	4.32007	68.9809	4.32007	250.927
4.35077	12.2506	3.90027	83.4679	3.90027	204.874	4.35077	198.163	4.35077	113.691	4.35077	46.5574	4.35077	427.604
4.38147	-59.6775	3.92073	31.8721	3.92073	220.649	4.38147	250.295	4.38147	3.41476	4.38147	89.1431	4.38147	480.291
4.41216	10.405	3.94119	49.2812	3.94119	358.438	4.41216	409.437	4.41216	98.1501	4.41216	121.738	4.41216	629.99
4.44286	-43.5019	3.96165	57.6954	3.96165	402.24	4.44286	612.59	4.44286	199.897	4.44286	147.342	4.44286	656.698
4.47356	6.60172	3.98211	72.1144	3.98211	601.056	4.47356	894.752	4.47356	212.656	4.47356	277.955	4.47356	764.418
4.50426	-4.2841	4.00257	41.5384	4.00257	989.886	4.50426	851.924	4.50426	268.427	4.50426	278.577	4.50426	802.148
4.53496	-6.15935	4.02303	28.9674	4.02303	1354.73	4.53496	762.107	4.53496	252.209	4.53496	164.209	4.53496	551.89
4.56566	1.97595	4.04349	134.401	4.04349	1899.59	4.56566	625.3	4.56566	224.004	4.56566	110.849	4.56566	580.641
4.59636	-36.8782	4.06395	145.84	4.06395	2147.46	4.59636	620.503	4.59636	234.81	4.59636	109.499	4.59636	387.404
4.62706	-28.6493	4.08441	88.2839	4.08441	1672.34	4.62706	521.716	4.62706	235.628	4.62706	70.1581	4.62706	293.178
4.65776	41.59	4.10487	151.733	4.10487	1130.24	4.65776	399.939	4.65776	256.458	4.65776	44.8262	4.65776	189.962
4.68846	37.84	4.12533	165.186	4.12533	799.148	4.68846	337.173	4.68846	152.299	4.68846	126.504	4.68846	171.757
4.71916	15.1005	4.14579	207.645	4.14579	538.073	4.71916	315.416	4.71916	175.153	4.71916	25.1899	4.71916	73.5624
4.74986	-22.6284	4.16625	153.109	4.16625	505.011	4.74986	463.67	4.74986	200.018	4.74986	43.8856	4.74986	70.3789
4.78055	-60.3468	4.18671	199.577	4.18671	545.963	4.78055	411.934	4.78055	281.895	4.78055	2.59032	4.78055	75.2061
4.81125	44.9454	4.20717	227.051	4.20717	610.929	4.81125	409.208	4.81125	346.784	4.81125	41.3043	4.81125	29.0441
4.84195	18.2482	4.22764	287.529	4.22764	802.908	4.84195	508.492	4.84195	297.685	4.84195	87.0273	4.84195	10.8928
4.87265	-38.4385	4.2481	329.012	4.2481	1093.9	4.87265	639.786	4.87265	255.597	4.87265	38.7596	4.87265	1.75235
4.90335	44.8854	4.26856	335.501	4.26856	1418.91	4.90335	713.09	4.90335	402.521	4.90335	67.501	4.90335	24.6226
4.93405	-4.78017	4.28902	414.994	4.28902	1941.93	4.93405	827.405	4.93405	452.457	4.93405	81.2516	4.93405	-37.4963
4.96475	72.5648	4.30948	395.492	4.30948	2486.96	4.96475	965.73	4.96475	437.405	4.96475	132.011	4.96475	-24.8895
4.99545	137.92	4.32994	515.995	4.32994	2731.01	4.99545	1108.06	4.99545	510.365	4.99545	100.78	4.99545	29.728
5.02615	94.2865	4.3504	451.503	4.3504	2774.07	5.02615	1272.41	5.02615	641.337	5.02615	30.5583	5.02615	-0.64362
5.05685	125.663	4.37086	533.016	4.37086	2536.14	5.05685	1559.76	5.05685	576.32	5.05685	145.346	5.05685	39.9955
5.08755	141.05	4.39132	582.534	4.39132	2016.23	5.08755	1504.13	5.08755	558.315	5.08755	96.1419	5.08755	-2.35468
5.11825	160.448	4.41178	610.057	4.41178	1315.33	5.11825	1641.5	5.11825	656.322	5.11825	116.947	5.11825	35.3059
5.14895	99.8566	4.43224	657.585	4.43224	906.447	5.14895	1528.89	5.14895	496.341	5.14895	80.7622	5.14895	-28.0227
5.17964	119.276	4.4527	682.118	4.4527	557.576	5.17964	1447.29	5.17964	593.371	5.17964	111.586	5.17964	46.6594
5.21034	104.705	4.47316	677.656	4.47316	403.718	5.21034	1297.69	5.21034	525.414	5.21034	118.419	5.21034	8.35234
5.24104	15.145	4.49362	787.199	4.49362	213.874	5.24104	1006.11	5.24104	509.468	5.24104	81.2613	5.24104	26.056
5.27174	41.5956	4.51408	754.746	4.51408	78.0436	5.27174	835.534	5.27174	370.534	5.27174	111.113	5.27174	-30.2296
5.30244	31.0568	4.53454	720.299	4.53454	143.227	5.30244	766.97	5.30244	424.612	5.30244	13.9732	5.30244	21.4956
5.33314	7.52852	4.555	671.856	4.555	0.42356	5.33314	661.416	5.33314	383.701	5.33314	21.8429	5.33314	17.2315
5.36384	-25.9892	4.57547	579.419	4.57547	41.6339	5.36384	482.873	5.36384	209.803	5.36384	101.722	5.36384	25.9782
5.39454	-59.4963	4.59593	510.986	4.59593	26.8579	5.39454	464.339	5.39454	182.916	5.39454	46.6097	5.39454	-5.26432
5.42524	26.2679	4.61639	485.559	4.61639	21.0955	5.42524	245.816	5.42524	137.041	5.42524	49.5069	5.42524	-60.4961
5.45594	-85.9573	4.63685	471.136	4.63685	13.3467	5.45594	143.303	5.45594	156.178	5.45594	61.4133	5.45594	4.26192
5.48664	33.8281	4.65731	316.718	4.65731	-39.3885	5.48664	150.8	5.48664	90.3263	5.48664	16.3288	5.48664	-7.96929
5.51734	-27.3759	4.67777	238.306	4.67777	22.8899	5.51734	84.3072	5.51734	-13.5133	5.51734	6.25343	5.51734	26.8102
5.54803	-5.56943	4.69823	236.898	4.69823	13.1819	5.54803	111.825	5.54803	69.659	5.54803	15.1873	5.54803	11.6006
5.57874	19.2476	4.71869	161.495	4.71869	-18.5125	5.57874	37.3519	5.57874	72.843	5.57874	-31.8697	5.57874	-26.5984
5.60943	3.07525	4.73915	181.097	4.73915	-20.1933	5.60943	69.8895	5.60943	-0.96109	5.60943	31.0824	5.60943	-29.7865
5.64013	-0.08656	4.75961	177.704	4.75961	-29.8605	5.64013	-3.56274	5.64013	6.24659	5.64013	-73.9563	5.64013	5.03604
5.67083	13.7622	4.78007	185.316	4.78007	10.4859	5.67083	83.9951	5.67083	23.4661	5.67083	9.0142	5.67083	22.8694
5.70153	-49.3785	4.80053	185.933	4.80053	13.8459	5.70153	-9.43686	5.70153	29.6974	5.70153	-34.0062	5.70153	-45.2865
5.73223	10.4914	4.82099	226.555	4.82099	-44.7805	5.73223	-1.85872	5.73223	61.9405	5.73223	-4.01735	5.73223	1.56836
5.76293	-14.6282	4.84145	253.182	4.84145	-6.39324	5.76293	-16.2704	5.76293	11.1954	5.76293	-37.0194	5.76293	-3.56601
5.79363	16.2628	4.86191	222.813	4.86191	47.0076	5.79363	-7.672	5.79363	42.4621	5.79363	8.98774	5.79363	-29.6896
5.82433	-38.8357	4.88237	203.45	4.88237	14.422	5.82433	6.93656	5.82433	-28.2593	5.82433	-33.996	5.82433	25.1975
5.85503	64.0764	4.90283	279.092	4.90283	-13.15	5.85503	-2.44473	5.85503	-17.969	5.85503	-8.31428	5.85503	-21.9046
5.88573	63.9991	4.9233	321.738	4.9233	-30.7083	5.88573	9.18412	5.88573	-29.6668	5.88573	-13.6234	5.88573	-32.9959
5.91643	32.9323	4.94376	320.39	4.94376	1.52586	5.91643	13.8231	5.91643	10.6471	5.91643	13.0766	5.91643	21.6131
5.94712	3.87611	4.96422	408.046	4.96422	-9.22637	5.94712	-0.52777	5.94712	16.9729	5.94712	26.7858	5.94712	-44.7671
5.97782	19.8305	4.98468	345.708	4.98468	3.035	5.97782	9.1315	5.97782	2.31049	5.97782	-48.4959	5.97782	1.86338
6.00852	48.7954	5.00514	363.374	5.00514	18.31	6.00852	-59.1991	6.00852	16.6599	6.00852	-28.046	6.00852	32.5046
6.03922	-6.22916	5.0256	304.045	5.0256	-53.4014	6.03922	15.4804	6.03922	-54.9789	6.03922	58.4131	6.03922	22.1567
6.06992	141.757	5.04606	360.722	5.04606	28.9007	6.06992	15.1701	6.06992	-7.60592	6.06992	56.8813	6.06992	-28.1805
6.10062	76.7535	5.06652	333.403	5.06652	26.2165	6.10062	-18.13	6.10062	20.7789	6.10062	27.3588	6.10062	-13.5069
6.13132	88.7606	5.08698	289.089	5.08698	12.5459	6.13132	31.5799	6.13132	-39.8245	6.13132	-16.1547	6.13132	-54.8226
6.16202	129.778	5.10744	320.78	5.10744	-26.1111	6.16202	-5.69996	6.16202	-11.4161	6.16202	-25.659	6.16202	35.8725
6.19272	99.8066	5.1279	356.476	5.1279	-27.7545	6.19272	18.0303	6.19272	-35.9958	6.19272	-11.1541	6.19272	33.5783
6.22342	199.845	5.14836	307.177	5.14836	80.6157	6.22342	-29.2293	6.22342	9.06755	6.22342	25.36	6.22342	46.2949
6.25412	175.895	5.16882	359.883	5.16882	-24.0005	6.25412	-29.4788	6.25412	-29.8573	6.25412	79.8832	6.25412	-19.9778
6.28482	189.955	5.18928	269.594	5.18928	45.3969	6.28482	-22.4509	6.28482	11.2297	6.28482	20.4156	6.28482	30.7604
6.31552	268.025	5.20974	396.31	5.20974	-28.192	6.31552	9.58715	6.31552	46.3285	6.31552	14.9571	6.31552	0.50926
6.34621	402.106	5.2302	384.031	5.2302	44.2326	6.34621	-1.36467	6.34621	2.43905	6.34621	26.5078	6.34621	-21.7311
6.37691	568.198	5.25066	400.756	5.25066	19.6708	6.37691	-28.3063	6.37691	7.56145	6.37691	8.06766	6.37691	18.0393
6.40761	485.3	5.27112	473.487	5.27112	1.12264	6.40761	-9.23788	6.40761	12.6957	6.40761	-9.36332	6.40761	-35.1795
6.43831	363.413	5.29159	536.223	5.29159	-24.4119	6.43831	11.8407	6.43831	55.8417	6.43831	21.2149	6.43831	14.6124
6.46901	188.536	5.31205	577.963	5.31205	-23.9329	6.46901	7.92948	6.46901	43.9995	6.46901	8.80222	6.46901	10.4151
6.49971	106.67	5.33251	631.709	5.33251	3.55974	6.49971	-9.97164	6.49971	-22.8309	6.49971	15.3987	6.49971	41.2285
6.53041	207.815	5.35297	805.459	5.35297	-22.934	6.53041	11.1374	6.53041	12.3506	6.53041	-30.9956	6.53041	-5.94728
6.56111	89.9696	5.37343	956.215	5.37343	-16.4142	6.56111	25.2566	6.56111	-0.45618	6.56111	-15.3139	6.56111	-23.1123
6.59181	120.135	5.39389	1029.98	5.39389	-0.88072	6.59181	-29.6141	6.59181	-23.2511	6.59181	24.377	6.59181	-28.2666
6.62251	61.3112	5.41435	1131.74	5.41435	40.6663	6.62251	28.5253	6.62251	14.9657	6.62251	0.07697	6.62251	22.9197
6.65321	54.4979	5.43481	1272.51	5.43481	13.227	6.65321	50.6749	6.65321	-5.80557	6.65321	12.7861	6.65321	45.1167
6.68391	40.6952	5.45527	1367.29	5.45527	17.8013	6.68391	-5.16539	6.68391	39.4349	6.68391	-45.4955	6.68391	-48.6756
6.71461	40.903	5.47573	1380.07	5.47573	-8.61087	6.71461	-32.9955	6.71461	4.68721	6.71461	-12.1654	6.71461	24.543
6.74531	44.1213	5.49619	1400.85	5.49619	6.99059	6.74531	4.86583	6.74531	37.9513	6.74531	1.17379	6.74531	-13.2277
6.776	37.3502	5.51665	1331.64	5.51665	-8.39433	6.776	13.7373	6.776	34.2272	6.776	0.52218	6.776	7.01232
6.8067	44.5897	5.53711	1318.44	5.53711	-25.7657	6.8067	20.619	6.8067	-2.48506	6.8067	49.8797	6.8067	-36.7369
6.8374	-27.1602	5.55757	1139.24	5.55757	51.8766	6.8374	26.5107	6.8374	31.8145	6.8374	39.2465	6.8374	46.5247
6.8681	4.10036	5.57803	1126.04	5.57803	-51.4675	6.8681	19.4126	6.8681	15.1258	6.8681	-38.3777	6.8681	13.797
6.8988	-1.62848	5.59849	885.851	5.59849	-1.798	6.8988	49.3247	6.8988	43.449	6.8988	49.0074	6.8988	-19.9199
6.9295	-26.3468	5.61895	752.665	5.61895	31.8851	6.9295	-15.7531	6.9295	29.7839	6.9295	58.4016	6.9295	22.374
6.9602	-27.0545	5.63941	670.485	5.63941	-26.4182	6.9602	-1.82078	6.9602	28.1307	6.9602	-6.19505	6.9602	20.6786
6.9909	13.2484	5.65988	546.31	5.65988	-16.7079	6.9909	-9.8783	6.9909	41.4892	6.9909	-32.7825	6.9909	-32.006
7.0216	-3.43823	5.68034	450.139	5.68034	36.016	7.0216	24.0743	7.0216	-21.1404	7.0216	23.6392	7.0216	11.3201
7.0523	8.88573	5.7008	371.974	5.7008	13.7535	7.0523	-3.96294	7.0523	-26.7582	7.0523	-17.93	7.0523	-24.343
7.083	-6.77975	5.72126	354.813	5.72126	-34.4954	7.083	-2.99004	7.083	8.98119	7.083	12.51	7.083	-86.9953
7.1137	-19.4347	5.74172	268.658	5.74172	-13.5419	7.1137	14.993	7.1137	3.73237	7.1137	35.9592	7.1137	25.1532
7.1444	-0.07902	5.76218	270.507	5.76218	34.4251	7.1444	11.9862	7.1444	1.49536	7.1444	-13.5824	7.1444	-5.6876
7.17509	-27.7128	5.78264	252.362	5.78264	33.4058	7.17509	-44.0105	7.17509	2.27015	7.17509	-17.1149	7.17509	-13.5176
7.20579	-13.8099	5.8031	180.221	5.8031	8.40004	7.20579	20.0029	7.20579	24.0568	7.20579	24.3617	7.20579	20.6632
7.23649	47.1037	5.82356	119.085	5.82356	60.4079	7.23649	5.02652	7.23649	-20.1448	7.23649	8.84757	7.23649	-22.1453
7.26719	17.0277	5.84402	74.9543	5.84402	67.4294	7.26719	8.06025	7.26719	17.6654	7.26719	4.34256	7.26719	-5.94303
7.29789	-8.03763	5.86448	93.8285	5.86448	42.4644	7.29789	-0.89588	7.29789	-4.51258	7.29789	-22.1533	7.29789	-4.72998
7.32859	-27.0924	5.88494	57.7075	5.88494	25.5131	7.32859	-31.8419	7.32859	29.3213	7.32859	0.36004	7.32859	-33.5062
7.35929	-6.63885	5.9054	70.5915	5.9054	81.5754	7.35929	33.2223	7.35929	-35.8331	7.35929	-23.1175	7.35929	64.7284
7.38999	-23.1747	5.92586	42.4805	5.92586	80.6513	7.38999	-38.7034	7.38999	-8.97564	7.38999	17.4142	7.38999	13.9737
7.42069	-19.7	5.94632	34.3744	5.94632	77.7408	7.42069	-15.619	7.42069	69.8936	7.42069	2.95497	7.42069	-2.7702
7.45139	51.7853	5.96678	2.27326	5.96678	59.8439	7.45139	47.4756	7.45139	-11.2253	7.45139	-46.4951	7.45139	64.4966
7.48209	11.2811	5.98724	46.1771	5.98724	174.961	7.48209	-3.41971	7.48209	-4.33242	7.48209	-3.38952	7.48209	33.7743
7.51279	-18.2125	6.00771	35.0858	6.00771	167.091	7.51279	-36.3049	7.51279	11.5723	7.51279	12.7252	7.51279	10.0626
7.54349	53.3045	6.02817	-12.0005	6.02817	215.235	7.54349	8.82014	7.54349	20.4888	7.54349	37.849	7.54349	35.3618
7.57418	6.83196	6.04863	46.9181	6.04863	220.392	7.57418	21.9553	7.57418	31.4171	7.57418	44.9821	7.57418	41.6716
7.60488	11.37	6.06909	-14.1583	6.06909	305.563	7.60488	34.1005	7.60488	8.3572	7.60488	-59.8757	7.60488	-73.0077
7.63558	53.9187	6.08955	-26.2297	6.08955	338.748	7.63558	-2.74405	7.63558	-13.6909	7.63558	-14.7244	7.63558	63.3237
7.66628	37.4778	6.11001	6.99412	6.11001	384.946	7.66628	18.4215	7.66628	28.2729	7.66628	17.4361	7.66628	2.66586
7.69698	27.0476	6.13047	3.22295	6.13047	451.158	7.69698	22.5972	7.69698	-3.7516	7.69698	31.6058	7.69698	6.01879
7.72768	43.6279	6.15093	4.45671	6.15093	474.384	7.72768	-3.21698	7.72768	9.23576	7.72768	19.7846	7.72768	-17.6175
7.75838	83.2188	6.17139	-22.3046	6.17139	369.623	7.75838	55.979	7.75838	-5.76508	7.75838	73.9726	7.75838	-39.2431
7.78908	3.82022	6.19185	32.9391	6.19185	322.876	7.78908	8.1851	7.78908	19.2459	7.78908	-37.8302	7.78908	26.1421
7.81978	60.4322	6.21231	7.1877	6.21231	211.142	7.81978	-16.5986	7.81978	-11.7313	7.81978	-14.6239	7.81978	23.5381
7.85048	45.0548	6.23277	15.4413	6.23277	217.422	7.85048	1.62774	7.85048	29.3033	7.85048	-4.40837	7.85048	14.9449
7.88118	22.6879	6.25323	15.6997	6.25323	206.716	7.88118	24.8643	7.88118	41.3496	7.88118	38.8163	7.88118	-7.63766
7.91188	10.3316	6.27369	-23.0368	6.27369	124.023	7.91188	16.1109	7.91188	-29.5921	7.91188	15.0501	7.91188	20.7906
7.94257	42.9858	6.29415	14.2316	6.29415	104.343	7.94257	-22.6322	7.94257	-25.5221	7.94257	30.2931	7.94257	-20.7704
7.97327	-11.3494	6.31461	-31.4951	6.31461	57.6778	7.97327	3.6347	7.97327	48.5597	7.97327	-16.4548	7.97327	9.67938
8.00397	23.3259	6.33507	-14.7301	6.33507	33.0258	8.00397	32.9118	8.00397	8.65333	8.00397	-3.19348	8.00397	-10.8601
8.03467	24.0119	6.35554	-19.9601	6.35554	64.3873	8.03467	-16.801	8.03467	7.75877	8.03467	18.077	8.03467	-2.3888
8.06537	19.7083	6.376	48.8148	6.376	50.7625	8.06537	59.4964	8.06537	-20.124	8.06537	24.3566	8.06537	13.0933
8.09607	34.4154	6.39646	-9.4054	6.39646	74.1513	8.09607	19.8039	8.09607	39.0051	8.09607	6.6454	8.09607	-8.41393
8.12677	-24.867	6.41692	1.37938	6.41692	-6.44638	8.12677	48.1215	8.12677	-2.85406	8.12677	9.94335	8.12677	7.08965
8.15747	45.8611	6.43738	-17.8309	6.43738	39.9696	8.15747	29.4493	8.15747	5.29862	8.15747	53.2505	8.15747	-15.396
8.18817	-25.4002	6.45784	30.9638	6.45784	17.3992	8.18817	-39.2127	8.18817	17.4631	8.18817	-24.4333	8.18817	-4.87092
8.21887	17.3491	6.4783	15.7634	6.4783	16.8424	8.21887	28.1353	8.21887	-15.3606	8.21887	2.89219	8.21887	2.66493
8.24957	35.109	6.49876	-19.432	6.49876	34.2992	8.24957	-21.5065	8.24957	19.8275	8.24957	-6.77321	8.24957	-21.7885
8.28027	9.87937	6.51922	17.3775	6.51922	-6.23044	8.28027	0.8619	8.28027	-9.97259	8.28027	17.5706	8.28027	36.7689
8.31096	-12.3397	6.53968	50.1919	6.53968	31.2536	8.31096	-22.7596	8.31096	33.2391	8.31096	-5.07652	8.31096	-7.66294
8.34167	-4.54815	6.56014	29.0114	6.56014	-40.2488	8.34167	-19.2516	8.34167	27.4627	8.34167	23.2856	8.34167	4.91596
8.37236	21.2539	6.5806	12.8357	6.5806	-22.7376	8.37236	36.2666	8.37236	12.698	8.37236	-33.3432	8.37236	-35.4944
8.40306	56.0666	6.60106	34.665	6.60106	-8.43167	8.40306	17.7949	8.40306	11.9451	8.40306	-18.9628	8.40306	-6.30518
8.43376	54.8898	6.62152	51.4993	6.62152	36.8879	8.43376	5.33329	8.43376	-26.7959	8.43376	-20.5732	8.43376	4.89478
8.46446	70.7235	6.64198	32.3384	6.64198	-0.77894	8.46446	24.8819	8.46446	-1.52515	8.46446	-15.1744	8.46446	3.1055
8.49516	85.5679	6.66244	53.1826	6.66244	-15.4322	8.49516	-4.55943	8.49516	41.7574	8.49516	-19.7665	8.49516	-3.67302
8.52586	35.4227	6.6829	10.0317	6.6829	4.92822	8.52586	19.0094	8.52586	-10.9482	8.52586	17.6505	8.52586	22.5592
8.55656	17.2882	6.70337	50.8857	6.70337	-19.6978	8.55656	32.5884	8.55656	40.358	8.55656	6.07676	8.55656	-29.1978
8.58726	20.1642	6.72383	50.7447	6.72383	6.68978	8.58726	-7.82244	8.58726	1.67599	8.58726	-6.48785	8.58726	-12.944
8.61796	10.0508	6.74429	65.6086	6.74429	13.091	8.61796	-5.22317	8.61796	-27.9942	8.61796	1.95671	8.61796	-21.6795
8.64866	-12.0521	6.76475	47.4775	6.76475	-42.4942	8.64866	14.3863	8.64866	-3.22445	8.64866	28.4104	8.64866	-14.4898
8.67936	24.8556	6.78521	79.3513	6.78521	-13.1668	8.67936	-30.9942	8.67936	-19.4429	8.67936	7.8733	8.67936	36.7107
8.71006	12.7738	6.80567	103.23	6.80567	-30.8258	8.71006	-14.4639	8.71006	2.35048	8.71006	-4.65466	8.71006	4.92197
8.74075	-22.2974	6.82613	128.114	6.82613	30.5288	8.74075	32.0766	8.74075	-18.8443	8.74075	34.8265	8.74075	-32.856
8.77145	1.64198	6.84659	112.002	6.84659	32.897	8.77145	-25.3728	8.77145	-17.0274	8.77145	-20.6831	8.77145	5.37674
8.80215	-21.4081	6.86705	166.896	6.86705	18.2789	8.80215	39.1879	8.80215	13.8014	8.80215	-2.18356	8.80215	-9.37974
8.83285	-21.4476	6.88751	101.795	6.88751	25.6743	8.83285	53.7588	8.83285	9.64204	8.83285	-51.6749	8.83285	0.87455
8.86355	-21.3307	6.90797	144.698	6.90797	2.08335	8.86355	-11.6602	8.86355	3.49446	8.86355	44.843	8.86355	8.1396
8.89425	4.87378	6.92843	86.6065	6.92843	-46.494	8.89425	-14.069	8.89425	16.3587	8.89425	-6.62999	8.89425	10.4154
8.92495	9.08885	6.94889	31.5199	6.94889	-3.18829	8.92495	17.5323	8.92495	27.2347	8.92495	-20.0938	8.92495	39.702
8.95565	13.3145	6.96935	43.4382	6.96935	5.13103	8.95565	38.1437	8.95565	30.1226	8.95565	4.45153	8.95565	28.9993
8.98635	63.5507	6.98981	65.3615	6.98981	-7.53604	8.98635	27.7653	8.98635	19.0222	8.98635	-27.994	8.98635	21.3074
9.01705	-30.2026	7.01027	23.2897	7.01027	-8.18951	9.01705	57.397	9.01705	26.9337	9.01705	-4.69141	9.01705	58.6262
9.04775	2.05473	7.03074	8.22287	7.03074	-4.82937	9.04775	56.0389	9.04775	-38.1431	9.04775	-10.3797	9.04775	63.9558
9.07845	6.32261	7.05119	41.161	7.05119	-8.45563	9.07845	93.6909	9.07845	20.792	9.07845	20.9412	9.07845	81.2962
9.10914	14.601	7.07166	58.1041	7.07166	16.9317	9.10914	72.353	9.10914	1.73888	9.10914	11.2712	9.10914	41.6473
9.13984	-42.11	7.09212	28.0521	7.09212	-26.6673	9.13984	61.0253	9.13984	27.6976	9.13984	4.61043	9.13984	24.0092
9.17054	44.1896	7.11258	39.005	7.11258	57.7472	9.17054	34.7077	9.17054	18.6681	9.17054	-3.04121	9.17054	41.3819
9.20124	32.4997	7.13304	-14.0371	7.13304	66.1754	9.20124	34.4003	9.20124	9.65038	9.20124	25.3163	9.20124	5.76529
9.23194	18.8204	7.1535	14.9258	7.1535	133.617	9.23194	2.10295	9.23194	6.6445	9.23194	-0.31698	9.23194	40.1595
9.26264	18.1516	7.17396	-30.1064	7.17396	168.072	9.26264	11.8158	9.26264	-28.3496	9.26264	33.0589	9.26264	13.5644
9.29334	8.4934	7.19442	20.8663	7.19442	198.541	9.29334	16.5388	9.29334	18.6682	9.29334	1.44389	9.29334	-8.01991
9.32404	-6.15424	7.21488	30.844	7.21488	231.024	9.32404	24.2719	9.32404	9.69771	9.32404	-2.16193	9.32404	2.40654
9.35474	-30.7913	7.23534	-22.1734	7.23534	233.52	9.35474	27.0151	9.35474	8.73906	9.35474	6.24141	9.35474	23.8438
9.38544	45.5821	7.2558	-5.1858	7.2558	176.03	9.38544	-32.2315	9.38544	7.79222	9.38544	49.6539	9.38544	18.2917
9.41614	-11.0338	7.27626	11.8067	7.27626	79.5533	9.41614	-19.4679	9.41614	-0.14281	9.41614	-3.92442	9.41614	30.7505
9.44684	21.3608	7.29672	10.8042	7.29672	76.0903	9.44684	4.02536	9.44684	-27.066	9.44684	-19.4936	9.44684	15.22
9.47754	60.7659	7.31718	-31.1934	7.31718	19.6409	9.47754	18.5288	9.47754	4.02256	9.47754	-37.4331	9.47754	-5.2998
9.50824	53.1817	7.33764	27.814	7.33764	29.2051	9.50824	18.0423	9.50824	4.12296	9.50824	25.6364	9.50824	8.19122
9.53893	38.6079	7.3581	29.8263	7.3581	9.78291	9.53893	25.5661	9.53893	-11.7648	9.53893	-9.28479	9.53893	10.693
9.56963	66.0448	7.37857	-15.1564	7.37857	-3.62569	9.56963	-25.9001	9.56963	16.3592	9.56963	2.80314	9.56963	25.2055
9.60033	139.492	7.39903	-10.1342	7.39903	-11.0207	9.60033	19.6439	9.60033	2.495	9.60033	-19.0998	9.60033	39.7288
9.63103	110.95	7.41949	2.89291	7.41949	1.59793	9.63103	-14.802	9.63103	-5.35737	9.63103	20.0065	9.63103	8.26288
9.66173	157.419	7.43995	-17.075	7.43995	7.23014	9.66173	21.7623	9.66173	-5.19792	9.66173	0.12188	9.66173	-28.1923
9.69243	102.898	7.46041	-0.03796	7.46041	-20.124	9.69243	-26.6633	9.69243	12.9733	9.69243	-39.7535	9.69243	-5.63673
9.72313	105.387	7.48087	9.00403	7.48087	-3.46462	9.72313	-19.0788	9.72313	-9.84362	9.72313	8.3802	9.72313	9.92961
9.75383	66.8876	7.50133	-11.949	7.50133	-13.7916	9.75383	-4.82265	9.75383	-13.6487	9.75383	-3.4769	9.75383	-29.4933
9.78453	55.3983	7.52179	2.10285	7.52179	-19.105	9.78453	23.4436	9.78453	-13.4421	9.78453	14.6752	9.78453	-10.1203
9.81523	49.9196	7.54225	54.1597	7.54225	-12.9152	9.81523	5.72004	9.81523	-2.22359	9.81523	5.83638	9.81523	33.2635
9.84593	6.45153	7.56271	-13.7785	7.56271	-12.7118	9.84593	-31.9934	9.84593	-24.9933	9.84593	-42.9932	9.84593	25.6581
9.87663	16.994	7.58317	-4.71183	7.58317	-18.4947	9.87663	-4.91915	9.87663	1.00305	9.87663	-6.60561	9.87663	-10.9366
9.90733	-10.453	7.60363	10.3598	7.60363	-11.2641	9.90733	7.16524	9.90733	-5.9888	9.90733	20.7912	9.90733	24.4795
9.93802	8.11054	7.62409	16.4365	7.62409	0.98011	9.93802	1.25977	9.93802	-31.9688	9.93802	-15.8029	9.93802	22.9063
9.96872	27.6847	7.64455	16.518	7.64455	21.2379	9.96872	0.36444	9.96872	58.0629	9.96872	50.6122	9.96872	-6.65606
9.99942	-4.73065	7.66501	-36.3955	7.66501	10.5094	9.99942	6.47925	9.99942	-45.8935	9.99942	-6.96353	9.99942	-44.2077
10.0301	-12.1354	7.68547	28.696	7.68547	35.7944	10.0301	6.6042	10.0301	-1.8381	10.0301	-13.5301	10.0301	18.2514
10.0608	-3.5296	7.70593	-12.2076	7.70593	56.093	10.0608	22.7393	10.0608	-7.7709	10.0608	22.9125	10.0608	8.7213
10.0915	-11.9132	7.7264	-19.1063	7.7264	77.4053	10.0915	5.88452	10.0915	46.3081	10.0915	-5.63576	10.0915	26.2019
10.1222	-22.2863	7.74686	-21	7.74686	101.731	10.1222	26.0399	10.1222	-18.6011	10.1222	15.8252	10.1222	-25.3067
10.1529	19.3512	7.76732	10.2094	7.76732	156.071	10.1529	-3.7946	10.1529	43.5015	10.1529	-10.7048	10.1529	-17.8045
10.1836	29.9992	7.78778	0.42378	7.78778	187.424	10.1836	31.381	10.1836	64.616	10.1836	29.7745	10.1836	-8.04964
10.2143	-25.3422	7.80824	1.64309	7.80824	183.79	10.2143	31.5668	10.2143	1.74221	10.2143	-13.7371	10.2143	-1.28403
10.245	-6.673	7.8287	37.8673	7.8287	122.171	10.245	30.7628	10.245	-11.1197	10.245	-8.23956	10.245	0.49235
10.2757	-32.9933	7.84916	30.0966	7.84916	116.564	10.2757	23.9688	10.2757	24.0301	10.2757	-39.7328	10.2757	22.2795
10.3064	6.68142	7.86962	-3.66931	7.86962	67.9719	10.3064	39.185	10.3064	-19.8082	10.3064	13.7831	10.3064	-1.92262
10.3371	-6.63333	7.89008	30.5698	7.89008	80.393	10.3371	56.4114	10.3371	16.3653	10.3371	-4.69189	10.3371	13.886
10.3678	-6.93751	7.91054	39.8138	7.91054	46.8276	10.3678	87.6479	10.3678	38.5506	10.3678	-2.15767	10.3678	-24.2946
10.3985	-16.2311	7.931	10.0628	7.931	23.2759	10.3985	75.8945	10.3985	23.7476	10.3985	4.3857	10.3985	17.5356
10.4292	3.4858	7.95146	-39.6833	7.95146	12.7378	10.4292	97.1513	10.4292	36.9565	10.4292	20.9382	10.4292	68.3766
10.4599	-3.7867	7.97192	8.57563	7.97192	-6.78671	10.4599	96.4182	10.4599	41.1773	10.4599	-28.5001	10.4599	44.2283
10.4906	-10.0487	7.99238	-44.1605	7.99238	-11.2976	10.4906	95.6952	10.4906	46.4098	10.4906	-1.92919	10.4906	56.0907
10.5213	-1.30003	8.01284	20.1082	8.01284	-14.7949	10.5213	92.9824	10.5213	34.6541	10.5213	26.6508	10.5213	-6.03607
10.552	-14.5409	8.0333	8.38194	8.0333	16.7214	10.552	65.2798	10.552	47.9102	10.552	34.24	10.552	-17.1521
10.5827	-34.7711	8.05376	0.66061	8.05376	14.2513	10.5827	22.5872	10.5827	8.17818	10.5827	11.8384	10.5827	1.74265
10.6134	26.0092	8.07423	8.94422	8.07423	14.7948	10.6134	32.9048	10.6134	0.45794	10.6134	-1.5541	10.6134	6.64815
10.6441	-21.2	8.09469	7.23278	8.09469	-3.6481	10.6441	67.2326	10.6441	23.7495	10.6441	27.0626	10.6441	-17.4356
10.6748	-6.39854	8.11515	-16.4737	8.11515	-10.0774	10.6748	33.5705	10.6748	51.0529	10.6748	0.68842	10.6748	-16.1369
10.7055	40.4134	8.13561	2.82473	8.13561	-21.4931	10.7055	42.9185	10.7055	31.3681	10.7055	25.3234	10.7055	1.17257
10.7362	-7.76402	8.15607	48.1281	8.15607	10.3267	10.7362	41.2767	10.7362	-3.30496	10.7362	10.9676	10.7362	-11.5072
10.7669	-5.93092	8.17653	-5.56353	8.17653	14.16	10.7669	0.64498	10.7669	26.0338	10.7669	3.62092	10.7669	-8.17623
10.7976	-8.08726	8.19699	21.7498	8.19699	-22.993	10.7976	-20.9766	10.7976	17.3845	10.7976	7.28341	10.7976	13.1655
10.8283	-13.233	8.21745	12.068	8.21745	-13.7777	10.8283	1.41202	10.8283	20.7469	10.8283	-0.04494	10.8283	-15.482
10.859	-0.36825	8.23791	10.3912	8.23791	-3.54871	10.859	-4.18926	10.859	1.12109	10.859	3.63588	10.859	-12.1187
10.8897	-31.4929	8.25837	17.7193	8.25837	-16.3061	10.8897	-6.78039	10.8897	-24.4929	10.8897	25.3259	10.8897	4.25531
10.9204	-0.8587	8.27883	8.05237	8.27883	-2.04997	10.9204	-13.3614	10.9204	-0.20498	10.9204	28.025	10.9204	4.64009
10.9511	29.7861	8.29929	-10.6096	8.29929	-5.7802	10.9511	-0.93223	10.9511	18.0947	10.9511	-3.2667	10.9511	10.0356
10.9818	-5.55858	8.31975	21.7334	8.31975	-11.4968	10.9818	-18.4929	10.9818	-4.59375	10.9818	-9.54923	10.9818	10.4419
11.0125	-15.8927	8.34021	32.0813	8.34021	-7.19983	11.0125	1.81505	11.0125	6.72957	11.0125	-16.8226	11.0125	12.859
11.0432	7.78377	8.36067	27.4341	8.36067	-1.88925	11.0432	-11.8668	11.0432	-30.9353	11.0432	3.34479	11.0432	-44.7132
11.0739	5.47079	8.38113	-1.20807	8.38113	1.43494	11.0739	25.4615	11.0739	8.41165	11.0739	3.52135	11.0739	3.72542
11.1046	-12.8316	8.40159	10.1547	8.40159	3.77274	11.1046	11.7999	11.1046	24.7704	11.1046	0.70707	11.1046	10.1748
11.1353	-25.1235	8.42206	-17.4776	8.42206	8.12414	11.1353	-3.85155	11.1353	4.14096	11.1353	-12.098	11.1353	11.6349
11.166	14.5952	8.44252	-19.105	8.44252	6.48914	11.166	-38.4928	11.166	-0.47667	11.166	23.106	11.166	-1.89426
11.1967	28.3245	8.46298	12.9798	8.46298	63.8677	11.1967	4.28918	11.1967	4.91751	11.1967	7.31921	11.1967	-11.4126
11.2274	9.06428	8.48344	40.0696	8.48344	20.26	11.2274	6.08135	11.2274	22.3235	11.2274	21.5416	11.2274	-1.92024
11.2581	21.8147	8.5039	-0.83576	8.5039	-11.3342	11.2581	-2.11634	11.2581	1.74129	11.2581	27.7731	11.2581	17.5829
11.2888	-6.4244	8.52436	47.2639	8.52436	74.0852	11.2888	0.69612	11.2888	33.1709	11.2888	-11.9862	11.2888	26.0968
11.3195	11.3471	8.54482	58.3685	8.54482	41.5182	11.3195	32.5187	11.3195	28.6123	11.3195	30.2637	11.3195	2.62148
11.3502	32.1292	8.56528	-8.52203	8.56528	60.9648	11.3502	14.3514	11.3502	-11.9345	11.3502	-1.47731	11.3502	64.1569
11.3809	60.9218	8.58574	80.5924	8.58574	85.4251	11.3809	-19.8057	11.3809	12.5306	11.3809	20.7909	11.3809	59.7031
11.4116	3.72497	8.6062	94.7118	8.6062	110.899	11.4116	12.0473	11.4116	-19.9926	11.4116	26.0682	11.4116	102.26
11.4423	53.5387	8.62666	81.8362	8.62666	94.3863	11.4423	-1.08953	11.4423	-12.9334	11.4423	5.35473	11.4423	215.828
11.473	25.363	8.64712	38.9655	8.64712	191.887	11.473	-7.21623	11.473	1.13759	11.473	19.6504	11.473	411.406
11.5037	59.1979	8.66758	81.0998	8.66758	240.402	11.5037	27.6672	11.5037	-10.7796	11.5037	13.9552	11.5037	794.995
11.5344	83.0433	8.68804	72.239	8.68804	310.93	11.5344	12.5608	11.5344	-5.68498	11.5344	-4.73076	11.5344	1563.6
11.5651	53.8993	8.7085	122.383	8.7085	485.472	11.5651	-13.5355	11.5651	6.42145	11.5651	-1.4076	11.5651	2619.21
11.5958	101.766	8.72896	103.532	8.72896	577.028	11.5958	-4.62167	11.5958	5.53969	11.5958	15.9247	11.5958	2951.83
11.6265	105.643	8.74942	95.6863	8.74942	710.597	11.6265	8.30232	11.6265	-4.33027	11.6265	-5.7338	11.6265	2095.46
11.6572	133.531	8.76988	107.845	8.76988	808.179	11.6572	16.2365	11.6572	2.81159	11.6572	10.6168	11.6572	859.103
11.6879	119.429	8.79035	94.0092	8.79035	796.776	11.6879	-1.81927	11.6879	-14.0348	11.6879	-9.02334	11.6879	326.757
11.7186	114.338	8.81081	75.1781	8.81081	795.385	11.7186	18.1351	11.7186	10.1307	11.7186	-14.6544	11.7186	120.421
11.7493	91.257	8.83127	86.3519	8.83127	639.009	11.7493	16.0997	11.7493	19.308	11.7493	14.7238	11.7493	92.0967
11.78	111.187	8.85173	50.5307	8.85173	563.646	11.78	65.0744	11.78	0.49709	11.78	-6.88894	11.78	30.7828
11.8107	50.1273	8.87219	102.714	8.87219	369.297	11.8107	-16.9408	11.8107	4.69799	11.8107	-20.4925	11.8107	35.4796
11.8414	86.0784	8.89265	57.903	8.89265	314.961	11.8414	10.0542	11.8414	-0.0893	11.8414	7.80788	11.8414	21.1872
11.8721	33.0399	8.91311	71.0966	8.91311	203.639	11.8721	16.0593	11.8721	6.13521	11.8721	22.1174	11.8721	24.9056
11.9028	41.0121	8.93357	-4.7048	8.93357	176.33	11.9028	-25.9255	11.9028	-5.62847	11.9028	-13.5639	11.9028	11.6347
11.9335	31.9948	8.95403	36.4987	8.95403	109.035	11.9335	24.0999	11.9335	-11.3803	11.9335	38.7639	11.9335	45.3745
11.9642	72.9881	8.97449	24.7071	8.97449	109.754	11.9642	37.1355	11.9642	32.8796	11.9642	4.10093	11.9642	30.1252
11.9949	40.9919	8.99495	40.9205	8.99495	74.4865	11.9949	-1.81887	11.9949	-19.8486	11.9949	-9.55291	11.9949	28.8866
12.0256	-4.9937	9.01541	21.1389	9.01541	52.2324	12.0256	-16.763	12.0256	15.4349	12.0256	17.8024	12.0256	50.6587
12.0563	17.0312	9.03587	13.3622	9.03587	16.9919	12.0563	-11.1321	12.0563	-1.26971	12.0563	-5.83308	12.0563	6.44165
12.087	34.0668	9.05633	-17.4096	9.05633	41.765	12.087	6.50894	12.087	8.03746	12.087	-15.4594	12.087	52.2353
12.1177	6.11283	9.07679	21.8236	9.07679	43.5517	12.1177	-11.8399	12.1177	25.3564	12.1177	-7.07661	12.1177	47.0398
12.1484	-10.8305	9.09725	-0.93829	9.09725	10.3521	12.1484	15.8215	12.1484	7.68724	12.1484	2.31537	12.1484	75.855
12.1791	18.2367	9.11771	15.3048	9.11771	16.166	12.1791	15.493	12.1791	-18.9702	12.1791	-15.2835	12.1791	84.6809
12.2098	-3.6856	9.13818	19.5528	9.13818	-6.00648	12.2098	10.1746	12.2098	28.3843	12.2098	-11.8732	12.2098	60.5177
12.2405	18.4027	9.15864	0.80577	9.15864	5.83465	12.2405	11.8664	12.2405	-4.24952	12.2405	7.54629	12.2405	30.3651
12.2712	47.5016	9.1791	-19.9363	9.1791	27.6894	12.2712	18.5683	12.2712	-9.87149	12.2712	13.9749	12.2712	21.2234
12.3019	20.611	9.19956	6.32654	9.19956	-7.44226	12.3019	-8.71969	12.3019	19.5184	12.3019	1.41272	12.3019	10.0924
12.3326	65.731	9.22002	-8.40566	9.22002	3.43969	12.3326	8.0025	12.3326	-3.08001	12.3326	-19.1403	12.3326	-9.02787
12.3633	20.8616	9.24048	10.8671	9.24048	16.3352	12.3633	-14.2652	12.3633	1.33345	12.3633	6.31579	12.3633	9.86265
12.394	24.0027	9.26094	46.1448	9.26094	-22.7556	12.394	-16.5227	12.394	-22.2413	12.394	-4.21893	12.394	-36.2361
12.4247	19.1544	9.2814	-10.5726	9.2814	35.1672	12.4247	-3.05172	12.4247	7.19579	12.4247	-6.74448	12.4247	-0.32402
12.4554	57.3166	9.30186	3.71502	9.30186	61.1035	12.4554	16.4294	12.4554	4.64467	12.4554	4.73912	12.4554	-16.4012
12.4861	38.4894	9.32232	-30.9924	9.32232	42.0535	12.4861	11.9207	12.4861	-31.8946	12.4861	-11.7681	12.4861	-12.7844
12.5168	59.6728	9.34278	-3.1743	9.34278	6.01706	12.5168	-6.57791	12.5168	5.57786	12.5168	-22.2662	12.5168	-11.1568
12.5475	59.8667	9.36324	2.6488	9.36324	-8.00576	12.5475	18.9336	12.5475	22.0622	12.5475	29.2449	12.5475	-12.5185
12.5782	113.071	9.3837	-33.5232	9.3837	-1.01498	12.5782	3.45533	12.5782	38.5583	12.5782	-23.2348	12.5782	-6.8694
12.6089	121.286	9.40416	-0.69018	9.40416	-0.0106	12.6089	39.9872	12.6089	20.0662	12.6089	-4.7054	12.6089	18.7904
12.6396	135.512	9.42462	-16.8523	9.42462	-32.9926	12.6396	26.5291	12.6396	3.58594	12.6396	8.83318	12.6396	-32.5389
12.6702	152.748	9.44508	3.99063	9.44508	0.53404	12.6702	-7.91875	12.6702	5.11749	12.6702	1.38092	12.6702	17.1424
12.701	137.995	9.46554	3.83845	9.46554	-10.9257	12.701	6.6435	12.701	33.6608	12.701	18.9378	12.701	9.83458
12.7317	215.252	9.48601	4.69122	9.48601	1.62814	12.7317	39.2159	12.7317	-20.784	12.7317	28.5039	12.7317	-5.46253
12.7623	284.52	9.50647	24.5489	9.50647	-0.8044	12.7623	27.7984	12.7623	67.783	12.7623	-1.92087	12.7623	-2.74887
12.793	420.798	9.52693	-28.5884	9.52693	-1.22334	12.793	37.3911	12.793	52.3618	12.793	18.6635	12.793	50.9755
12.8238	672.087	9.54739	-1.72079	9.54739	-3.62867	12.8238	10.9939	12.8238	68.9523	12.8238	29.2571	12.8238	-2.28927
12.8544	971.387	9.56785	8.15177	9.56785	26.9796	12.8544	-15.3932	12.8544	40.5547	12.8544	7.8598	12.8544	84.4567
12.8851	1538.7	9.58831	35.0293	9.58831	-23.3985	12.8851	12.2299	12.8851	1.16894	12.8851	7.47168	12.8851	57.2134
12.9159	2094.02	9.60877	-0.08828	9.60877	-16.763	12.9159	-13.1368	12.9159	25.795	12.9159	14.0927	12.9159	81.9808
12.9466	2176.35	9.62923	8.79911	9.62923	-13.4361	12.9466	-5.49346	12.9466	21.4328	12.9466	4.72294	12.9466	20.759
12.9772	1871.69	9.64969	-2.30855	9.64969	0.90435	12.9772	-2.83995	12.9772	27.0824	12.9772	-7.63769	12.9772	10.548
13.0079	1412.04	9.67015	8.58874	9.67015	-20.7416	13.0079	16.8237	13.0079	9.74384	13.0079	2.01084	13.0079	6.34776
13.0387	1253.41	9.69061	17.491	9.69061	6.62616	13.0387	23.4975	13.0387	-1.58291	13.0387	-14.3315	13.0387	5.15826
13.0694	1009.78	9.71107	35.3982	9.71107	-36.9925	13.0694	-49.8186	13.0694	19.1022	13.0694	-6.66461	13.0694	12.9795
13.1	808.163	9.73153	8.31028	9.73153	-5.61896	13.1	-16.1245	13.1	-15.201	13.1	-5.98859	13.1	-19.1885
13.1307	670.558	9.75199	20.2274	9.75199	11.7682	13.1307	7.45552	13.1307	-33.4923	13.1307	10.6966	13.1307	8.65432
13.1614	502.963	9.77245	15.1494	9.77245	12.169	13.1614	-11.9543	13.1614	15.4529	13.1614	-1.60906	13.1614	-22.4921
13.1921	331.378	9.79291	15.0763	9.79291	-16.4166	13.1921	17.646	13.1921	2.4099	13.1921	-8.90555	13.1921	-8.25353
13.2228	242.805	9.81337	-16.9918	9.81337	7.01134	13.2228	11.2565	13.2228	20.3787	13.2228	4.80712	13.2228	-12.0042
13.2535	185.241	9.83384	-14.4504	9.83384	-15.5471	13.2535	4.87707	13.2535	16.3593	13.2535	-20.4711	13.2535	28.256
13.2842	177.689	9.8543	37.0958	9.8543	39.9081	13.2842	-21.4922	13.2842	20.3518	13.2842	20.2599	13.2842	7.52687
13.3149	132.147	9.87476	-33.353	9.87476	-18.6231	13.3149	-4.4909	13.3149	26.356	13.3149	-10.9999	13.3149	-6.19148
13.3456	132.615	9.89522	-2.7968	9.89522	6.85931	13.3456	27.5205	13.3456	1.37208	13.3456	-1.25058	13.3456	-12.8991
13.3763	75.0943	9.91568	10.7643	9.91568	24.3553	13.3763	11.5421	13.3763	-20.6001	13.3763	-20.4921	13.3763	5.4041
13.407	87.5839	9.93614	-6.66964	9.93614	-9.13509	13.407	-0.42616	13.407	11.4396	13.407	1.74016	13.407	20.718
13.4377	132.084	9.9566	19.9014	9.9566	-8.61188	13.4377	22.6157	13.4377	-25.5089	13.4377	-18.0184	13.4377	25.0427
13.4684	78.5948	9.97706	-5.5227	9.97706	24.9249	13.4684	5.6677	13.4684	4.55438	13.4684	4.23215	13.4684	20.3782
13.4991	64.1161	9.99752	6.05819	9.99752	18.4753	13.4991	-26.2702	13.4991	-3.37052	13.4991	14.4919	13.4991	-10.2756
13.5298	70.6479	10.018	-10.356	10.018	29.0394	13.5298	19.8021	13.5298	2.71639	13.5298	24.7608	13.5298	-5.91863
13.5605	75.1903	10.0384	-9.76519	10.0384	35.617	13.5605	5.88453	13.5605	7.8151	13.5605	7.03885	13.5605	-7.55089
13.5912	73.7433	10.0589	4.83054	10.0589	20.2082	13.5912	-18.0229	13.5912	29.9256	13.5912	17.3261	13.5912	13.8276
13.6219	89.3068	10.0794	0.43122	10.0794	67.8131	13.6219	9.07979	13.6219	29.048	13.6219	11.6225	13.6219	6.21686
13.6526	102.881	10.0998	-7.96316	10.0998	83.4315	13.6526	-10.8074	13.6526	36.1821	13.6526	2.92801	13.6526	35.6169
13.6833	77.4655	10.1203	12.6474	10.1203	147.064	13.6833	-3.68439	13.6833	27.3281	13.6833	-14.7573	13.6833	19.0277
13.714	151.061	10.1407	3.26292	10.1407	265.709	13.714	-11.5513	13.714	6.48581	13.714	-9.4334	13.714	39.4492
13.7447	211.667	10.1612	-8.11662	10.1612	500.368	13.7447	-9.40802	13.7447	35.6554	13.7447	2.89964	13.7447	24.8815
13.7754	225.283	10.1817	-18.4912	10.1817	972.041	13.7754	20.7454	13.7754	1.83675	13.7754	11.2418	13.7754	6.32454
13.8061	318.91	10.2021	7.77633	10.2021	2123.73	13.8061	27.9089	13.8061	74.0299	13.8061	53.5932	13.8061	20.7784
13.8368	382.547	10.2226	-8.95118	10.2226	2811.43	13.8368	5.08259	13.8368	77.2349	13.8368	33.9537	13.8368	8.24293
13.8675	554.195	10.2431	18.3263	10.2431	1807.14	13.8675	46.2664	13.8675	104.452	13.8675	17.3234	13.8675	22.7183
13.8982	787.854	10.2635	18.6087	10.2635	759.869	13.8982	29.4604	13.8982	130.68	13.8982	80.7023	13.8982	35.2044
13.9289	1283.52	10.284	-16.104	10.284	249.61	13.9289	80.6645	13.9289	143.921	13.9289	35.0903	13.9289	127.701
13.9596	2038.2	10.3044	22.1883	10.3044	204.364	13.9596	100.879	13.9596	205.173	13.9596	92.4875	13.9596	108.209
13.9903	2826.89	10.3249	9.48548	10.3249	182.132	13.9903	132.103	13.9903	313.437	13.9903	146.894	13.9903	116.727
14.021	2602.59	10.3453	5.78765	10.3453	205.914	14.021	232.338	14.021	420.713	14.021	232.309	14.021	100.256
14.0517	1708.31	10.3658	17.0948	10.3658	273.709	14.0517	295.582	14.0517	530.001	14.0517	456.734	14.0517	82.7963
14.0824	864.027	10.3863	29.4068	10.3863	258.518	14.0824	437.837	14.0824	747.3	14.0824	725.168	14.0824	60.3469
14.1131	434.76	10.4067	-5.27617	10.4067	227.34	14.1131	589.102	14.1131	1035.61	14.1131	918.611	14.1131	100.908
14.1438	278.503	10.4272	5.04579	10.4272	181.177	14.1438	591.377	14.1438	1640.93	14.1438	844.063	14.1438	159.481
14.1745	217.256	10.4476	15.3727	10.4476	117.026	14.1745	534.662	14.1745	2184.27	14.1745	591.524	14.1745	299.063
14.2052	181.02	10.4681	5.70453	10.4681	36.8896	14.2052	374.958	14.2052	3304.62	14.2052	349.995	14.2052	573.657
14.2359	94.7951	10.4886	25.0413	10.4886	68.7665	14.2359	183.263	14.2359	3649.97	14.2359	202.474	14.2359	1233.26
14.2666	86.5804	10.509	-3.61693	10.509	63.657	14.2666	127.579	14.2666	3300.34	14.2666	103.963	14.2666	2214.88
14.2973	87.3763	10.5295	37.7298	10.5295	48.5611	14.2973	82.9046	14.2973	2134.73	14.2973	74.4611	14.2973	2655.5
14.328	66.1827	10.55	39.0814	10.55	33.4788	14.328	79.2405	14.328	1211.12	14.328	70.9682	14.328	1802.14
14.3587	58.9997	10.5704	68.438	10.5704	2.41015	14.3587	58.5865	14.3587	696.527	14.3587	30.4845	14.3587	918.787
14.3894	67.8272	10.5909	50.7995	10.5909	43.3551	14.3894	43.9427	14.3894	529.944	14.3894	43.01	14.3894	435.445
14.4201	73.6653	10.6113	81.166	10.6113	27.3136	14.4201	54.309	14.4201	277.373	14.4201	19.5446	14.4201	241.114
14.4508	50.514	10.6318	56.5374	10.6318	26.2857	14.4508	32.6855	14.4508	247.815	14.4508	6.08839	14.4508	163.794
14.4815	22.3732	10.6523	109.914	10.6523	-4.72852	14.4815	-2.92786	14.4815	140.268	14.4815	-10.3587	14.4815	90.4847
14.5122	33.243	10.6727	107.295	10.6727	13.2708	14.5122	6.4689	14.5122	84.7324	14.5122	-1.79657	14.5122	53.186
14.5429	9.12333	10.6932	115.681	10.6932	-15.7162	14.5429	18.8758	14.5429	72.209	14.5429	11.7747	14.5429	34.8981
14.5736	-16.9858	10.7136	136.073	10.7136	-21.4233	14.5736	-2.70717	14.5736	60.6974	14.5736	6.35512	14.5736	14.6209
14.6043	7.91569	10.7341	148.469	10.7341	32.8832	14.6043	42.72	14.6043	71.1976	14.6043	-18.0553	14.6043	8.3545
14.635	17.8277	10.7546	100.87	10.7546	35.2033	14.635	32.1573	14.635	23.7097	14.635	2.54346	14.635	-0.90115
14.6657	-14.2497	10.775	108.276	10.775	-5.46295	14.6657	17.6048	14.6657	8.23349	14.6657	-12.8486	14.6657	8.85395
14.6964	29.6835	10.7955	116.687	10.7955	29.8844	14.6964	-30.9376	14.6964	27.7691	14.6964	-15.2316	14.6964	1.61982
14.7271	-9.37285	10.8159	83.1027	10.8159	-11.7547	14.7271	11.5301	14.7271	25.3166	14.7271	-2.61995	14.7271	12.3964
14.7578	28.5814	10.8364	86.5236	10.8364	-3.38015	14.7578	-23.992	14.7578	21.8758	14.7578	-40.9992	14.7578	16.1838
14.7885	7.54624	10.8569	86.9494	10.8569	-24.992	14.7885	-11.1142	14.7885	-3.5531	14.7885	16.6307	14.7885	14.982
14.8192	4.52163	10.8773	67.3802	10.8773	4.33418	14.8192	13.7739	14.8192	36.0298	14.8192	4.26983	14.8192	8.7909
14.8499	-24.4924	10.8978	68.8159	10.8978	36.674	14.8499	12.672	14.8499	6.62446	14.8499	6.91808	14.8499	13.6106
14.8806	-4.43884	10.9183	44.2566	10.9183	-5.97262	14.8806	11.5803	14.8806	25.2309	14.8806	7.5755	14.8806	10.441
14.9113	18.6253	10.9387	54.7022	10.9387	12.3944	14.9113	-13.5013	14.9113	-14.1508	14.9113	-8.75793	14.9113	49.2822
14.942	-23.3	10.9592	36.1527	10.9592	-28.225	14.942	5.42732	14.942	40.4794	14.942	-8.08219	14.942	31.1341
14.9727	15.7853	10.9796	44.6082	10.9796	15.1692	14.9727	1.36604	14.9727	7.12128	14.9727	-0.39729	14.9727	9.99685
15.0034	45.8811	11.0001	11.0687	11.0001	30.577	15.0034	-4.68511	15.0034	4.77501	15.0034	-3.70323	15.0034	6.87032
15.0341	11.9875	11.0206	11.5341	11.0206	25.9984	15.0341	19.2739	15.0341	7.44054	15.0341	-15	15.0341	12.7546
15.0648	19.1044	11.041	23.0044	11.041	-2.56655	15.0648	-12.757	15.0648	-7.88211	15.0648	-11.3568	15.0648	29.6496
15.0955	2.23195	11.0615	58.4797	11.0615	15.8821	15.0955	-3.77771	15.0955	5.80704	15.0955	-11.7044	15.0955	10.5553
15.1262	23.37	11.0819	36.96	11.0819	20.3443	15.1262	-2.7883	15.1262	-26.492	15.1262	-11.0429	15.1262	4.47181
15.1569	20.5187	11.1024	32.4451	11.1024	37.8201	15.1569	-7.78874	15.1569	-5.24031	15.1569	37.6278	15.1569	-7.60091
15.1876	13.6778	11.1228	30.9353	11.1228	51.3096	15.1876	36.221	15.1876	-4.97682	15.1876	18.3076	15.1876	-14.6629
15.2183	7.84759	11.1433	35.4303	11.1433	61.8126	15.2183	6.24078	15.2183	-14.7015	15.2183	-1.00339	15.2183	0.2574
15.249	36.0279	11.1638	-1.06963	11.1638	83.3293	15.249	18.2707	15.249	-0.41441	15.249	-39.3052	15.249	-8.81156
15.2797	69.2188	11.1842	-13.5647	11.1842	128.86	15.2797	13.3109	15.2797	16.8845	15.2797	32.4021	15.2797	34.1302
15.3104	56.4202	11.2047	-23.2132	11.2047	123.403	15.3104	35.3611	15.3104	16.1952	15.3104	6.11862	15.3104	20.0828
15.3411	43.6322	11.2251	42.1433	11.2251	170.961	15.3411	-3.57849	15.3411	3.51778	15.3411	-4.15572	15.3411	7.04612
15.3718	42.8547	11.2456	-32.4953	11.2456	196.532	15.3718	47.492	15.3718	0.85213	15.3718	-3.4209	15.3718	17.0202
15.4025	82.0879	11.2661	8.87102	11.2661	242.117	15.4025	20.5727	15.4025	8.19828	15.4025	12.3231	15.4025	-1.99497
15.4332	87.3315	11.2865	6.2423	11.2865	258.715	15.4332	38.6635	15.4332	-4.44375	15.4332	34.0762	15.4332	30.0006
15.4639	104.586	11.307	15.6185	11.307	246.327	15.4639	43.7645	15.4639	16.926	15.4639	-27.1615	15.4639	-12.993
15.4946	106.851	11.3275	12.9997	11.3275	331.952	15.4946	32.8756	15.4946	4.3076	15.4946	12.61	15.4946	1.02412
15.5253	62.1259	11.3479	4.38583	11.3479	402.591	15.5253	42.9968	15.5253	-4.29901	15.5253	29.3906	15.5253	8.052
15.556	102.412	11.3684	38.7769	11.3684	477.244	15.556	74.1282	15.556	14.1062	15.556	-2.81956	15.556	-6.90936
15.5867	115.708	11.3888	5.17292	11.3888	496.91	15.5867	50.2697	15.5867	-9.4768	15.5867	7.9794	15.5867	26.14
15.6174	112.015	11.4093	27.5739	11.4093	480.59	15.6174	54.4213	15.6174	13.952	15.6174	-12.2125	15.6174	-32.7998
15.6481	98.3329	11.4298	-9.02021	11.4298	460.284	15.6481	80.5831	15.6481	21.3926	15.6481	-10.3952	15.6481	10.2711
15.6788	100.661	11.4502	6.39065	11.4502	374.991	15.6788	90.7551	15.6788	14.8451	15.6788	8.43125	15.6788	12.3528
15.7095	118	11.4707	10.8064	11.4707	327.711	15.7095	125.937	15.7095	23.3093	15.7095	-2.73313	15.7095	-0.55474
15.7402	112.349	11.4911	9.2272	11.4911	189.446	15.7402	77.1293	15.7402	-5.21463	15.7402	10.1116	15.7402	3.54846
15.7709	136.709	11.5116	-27.3471	11.5116	172.194	15.7709	84.3317	15.7709	10.2732	15.7709	31.9656	15.7709	21.6624
15.8016	100.079	11.5321	-7.91647	11.5321	81.9551	15.8016	55.5442	15.8016	-12.2271	15.8016	4.82867	15.8016	-18.2128
15.8323	114.46	11.5525	18.5191	11.5525	79.7302	15.8323	71.7668	15.8323	43.2844	15.8323	10.7009	15.8323	5.92263
15.863	53.8518	11.573	9.95965	11.573	58.519	15.863	70.9996	15.863	-4.19234	15.863	-5.41765	15.863	2.06888
15.8937	89.2539	11.5934	34.4051	11.5934	62.3213	15.8937	70.2425	15.8937	14.3428	15.8937	28.4729	15.8937	3.22589
15.9244	102.666	11.6139	25.8556	11.6139	34.1372	15.9244	11.4955	15.9244	21.8897	15.9244	10.3727	15.9244	2.39365
15.9551	112.09	11.6344	-1.68908	11.6344	46.9667	15.9551	36.7587	15.9551	6.44838	15.9551	10.2816	15.9551	-8.42782
15.9858	125.523	11.6548	-13.2288	11.6548	36.8099	15.9858	47.0321	15.9858	9.0189	15.9858	-14.8003	15.9858	-14.2385
16.0165	137.968	11.6753	1.83053	11.6753	16.6666	16.0165	32.3155	16.0165	46.6012	16.0165	4.1269	16.0165	7.96151
16.0472	125.423	11.6958	3.89476	11.6958	-0.46303	16.0472	5.60915	16.0472	-21.8046	16.0472	-0.9367	16.0472	18.1723
16.0779	141.888	11.7162	10.9639	11.7162	28.4209	16.0779	-0.0871	16.0779	-15.1987	16.0779	-15.9911	16.0779	19.3939
16.1086	190.364	11.7367	-10.9619	11.7367	38.3185	16.1086	1.22679	16.1086	-5.08915	16.1086	0.87908	16.1086	8.62622
16.1393	224.851	11.7571	-6.88288	11.7571	13.2296	16.1393	30.5508	16.1393	19.0322	16.1393	27.7585	16.1393	-6.13069
16.17	242.348	11.7776	-15.7989	11.7776	16.1544	16.17	17.885	16.17	7.16535	16.17	-4.353	16.17	15.1232
16.2007	229.855	11.798	14.2901	11.798	2.09275	16.2007	-5.7707	16.2007	2.31031	16.2007	17.5447	16.2007	-14.6122
16.2314	167.374	11.8185	11.384	11.8185	18.0447	16.2314	10.5838	16.2314	-3.53292	16.2314	12.4516	16.2314	8.66314
16.2621	105.903	11.839	15.4829	11.839	8.01029	16.2621	11.9483	16.2621	-0.36434	16.2621	-3.6324	16.2621	-6.05074
16.2928	91.4419	11.8594	-16.4133	11.8594	24.9895	16.2928	27.3231	16.2928	-0.18395	16.2928	-2.70721	16.2928	10.2462
16.3235	39.9918	11.8799	-7.3046	11.8799	40.9822	16.3235	21.7079	16.3235	-23.9918	16.3235	13.2271	16.3235	-12.4462
16.3542	45.5523	11.9003	-13.1909	11.9003	7.98863	16.3542	-1.89705	16.3542	1.10719	16.3542	-8.82934	16.3542	17.8722
16.3849	4.12334	11.9208	3.51733	11.9208	-17.9914	16.3849	-28.4919	16.3849	-13.7821	16.3849	3.12335	16.3849	21.2014
16.4156	5.70495	11.9413	9.23051	11.9413	-8.15328	16.4156	2.42903	16.4156	-4.6595	16.4156	6.08519	16.4156	-20.4587
16.4463	26.2971	11.9617	22.9486	11.9617	-1.30157	16.4463	29.3601	16.4463	14.4749	16.4463	25.0562	16.4463	-2.10799
16.477	-9.10016	11.9822	1.6717	11.9822	1.56374	16.477	3.3013	16.477	-24.3789	16.477	3.03636	16.477	17.2535
16.5077	4.51313	12.0027	11.3997	12.0027	10.4427	16.5077	-2.74735	16.5077	-0.22096	16.5077	-17.9743	16.5077	-7.37432
16.5384	20.137	12.0231	-4.86731	12.0231	11.3352	16.5384	-5.78586	16.5384	2.94883	16.5384	2.02418	16.5384	-33.9913
16.5691	-18.2286	12.0436	2.8706	12.0436	-4.7587	16.5691	8.18577	16.5691	-6.86956	16.5691	25.0318	16.5691	7.97988
16.5998	-0.58365	12.064	6.61345	12.064	26.161	16.5998	4.16754	16.5998	0.32385	16.5998	1.04866	16.5998	-2.03813
16.6304	20.0719	12.0845	15.3613	12.0845	-5.90564	16.6304	-10.8406	16.6304	-27.4709	16.6304	11.0746	16.6304	45.9546
16.6611	34.738	12.105	31.114	12.105	-1.9587	16.6611	12.1615	16.6611	4.74611	16.6611	-8.89022	16.6611	5.95813
16.6918	2.41461	12.1254	1.8717	12.1254	17.0018	16.6918	19.1737	16.6918	3.97495	16.6918	18.1541	16.6918	-23.0276
16.7225	27.1018	12.1459	2.63435	12.1459	-4.02402	16.7225	9.19601	16.7225	17.2156	16.7225	28.2076	16.7225	33.9974
16.7533	1.79959	12.1663	19.4019	12.1663	13.9637	16.7533	-8.77153	16.7533	30.4681	16.7533	-1.72982	16.7533	4.03322
16.784	-18.4921	12.1868	23.1745	12.1868	44.9651	16.784	16.2711	16.784	-16.2677	16.784	-9.65802	16.784	-19.9202
16.8147	-0.84173	12.2073	13.952	12.2073	7.98004	16.8147	-0.67617	16.8147	-9.99161	16.8147	20.4229	16.8147	22.1371
16.8453	1.81917	12.2277	17.7344	12.2277	-17.9914	16.8453	-19.6133	16.8453	3.29628	16.8453	-8.48695	16.8453	-6.79484
16.876	1.49064	12.2482	-23.4782	12.2482	-7.38061	16.876	6.45974	16.876	2.59597	16.876	6.61233	16.876	2.28399
16.9067	-7.82734	12.2686	6.31407	12.2686	6.24379	16.9067	4.54291	16.9067	-3.09253	16.9067	-4.27923	16.9067	-18.6264
16.9374	-0.13475	12.2891	-9.88866	12.2891	16.8818	16.9374	-12.3638	16.9374	-14.7692	16.9374	35.8384	16.9374	11.4739
16.9682	9.5684	12.3096	-10.0864	12.3096	-4.4666	16.9682	4.73966	16.9682	3.5659	16.9682	-0.03485	16.9682	-12.4149
16.9988	-0.7179	12.33	-12.2793	12.33	-1.80139	16.9988	-15.1468	16.9988	-9.08717	16.9988	14.1011	16.9988	3.70692
17.0295	-9.99363	12.3505	42.5328	12.3505	46.8774	17.0295	-5.02303	17.0295	40.2716	17.0295	36.2462	17.0295	-4.16045
17.0602	4.7412	12.371	41.3499	12.371	-14.4301	17.0602	-9.88916	17.0602	-4.35789	17.0602	7.40043	17.0602	-5.01705
17.0909	7.48658	12.3914	13.1719	12.3914	-10.7241	17.0909	-0.74515	17.0909	14.0245	17.0909	6.56385	17.0909	22.1371
17.1216	22.2425	12.4119	34.9988	12.4119	33.9955	17.1216	-30.591	17.1216	1.41863	17.1216	11.7364	17.1216	2.30202
17.1523	-4.99096	12.4323	13.8307	12.4323	0.72873	17.1523	11.5733	17.1523	-11.1754	17.1523	9.91817	17.1523	7.47769
17.183	-4.21389	12.4528	9.66753	12.4528	15.4756	17.183	5.7477	17.183	-9.75762	17.183	-10.8909	17.183	-4.33587
17.2137	15.5737	12.4733	-31.4907	12.4733	2.23601	17.2137	-11.0677	17.2137	11.672	17.2137	0.30915	17.2137	-14.1387
17.2444	12.3719	12.4937	-8.75199	12.4937	-9.98995	17.2444	2.12698	17.2444	24.1134	17.2444	-12.4816	17.2444	7.06928
17.2751	9.18068	12.5142	-1.00835	12.5142	3.7977	17.2751	17.3318	17.2751	-2.43343	17.2751	6.73677	17.2751	4.288
17.3058	4.99999	12.5346	20.7402	12.5346	-14.401	17.3058	-7.45319	17.3058	1.03159	17.3058	-14.0357	17.3058	13.5175
17.3365	8.82986	12.5551	-8.50623	12.5551	2.4138	17.3365	-0.22807	17.3365	-16.4916	17.3365	-8.62614	17.3365	13.7577
17.3672	-15.3297	12.5755	3.25224	12.5755	7.24226	17.3672	-3.9928	17.3672	-1.517	17.3672	-20.2074	17.3672	-15.9913
17.3979	-15.1388	12.596	31.0157	12.596	19.0843	17.3979	2.2526	17.3979	5.46939	17.3979	34.2204	17.3979	-13.0741
17.4286	8.06272	12.6165	27.784	12.6165	-4.06001	17.4286	-22.4918	17.4286	-17.5324	17.4286	-13.3426	17.4286	-0.1462
17.4593	8.27478	12.6369	-5.44264	12.6369	-13.1907	17.4593	-2.06535	17.4593	23.4776	17.4593	11.1036	17.4593	-5.20752
17.49	8.49739	12.6574	38.3356	12.6574	13.6921	17.49	19.3713	17.49	10.4994	17.49	33.559	17.49	0.74192
17.5207	24.7306	12.6779	24.1188	12.6779	3.58861	17.5207	4.81808	17.5207	18.533	17.5207	-10.9765	17.5207	23.7021
17.5514	-1.02569	12.6983	9.90699	12.6983	3.49869	17.5514	-16.725	17.5514	4.57849	17.5514	-6.50285	17.5514	14.6731
17.5821	14.2286	12.7188	33.7001	12.7188	21.4224	17.5821	45.7421	17.5821	7.63574	17.5821	14.98	17.5821	-6.34518
17.6128	-1.50654	12.7392	7.49815	12.7392	4.35966	17.6128	14.2193	17.6128	6.70479	17.6128	23.472	17.6128	-14.3527
17.6435	11.7689	12.7597	35.3011	12.7597	-1.68944	17.6435	4.70662	17.6435	15.7857	17.6435	3.97314	17.6435	-1.85846
17.6742	7.05486	12.7802	36.1091	12.7802	0.27505	17.6742	0.20411	17.6742	-12.1217	17.6742	17.4835	17.6742	3.64654
17.7049	36.3514	12.8006	35.922	12.8006	-5.74685	17.7049	-9.28827	17.7049	-10.0172	17.7049	-8.99706	17.7049	-27.8377
17.7356	0.6585	12.8211	39.7398	12.8211	14.2449	17.7356	-0.77051	17.7356	6.0991	17.7356	3.53159	17.7356	23.6888
17.7663	13.9762	12.8415	49.5626	12.8415	12.2502	17.7663	9.7574	17.7663	-4.77281	17.7663	-4.9306	17.7663	6.2261
17.797	18.3044	12.862	63.3903	12.862	-14.7309	17.797	6.29544	17.797	-15.6329	17.797	-11.3836	17.797	14.7741
17.8277	-7.35684	12.8825	48.223	12.8825	-13.7181	17.8277	33.8436	17.8277	9.51882	17.8277	-15.8275	17.8277	0.33294
17.8584	-3.0075	12.9029	80.0606	12.9029	-8.69168	17.8584	1.40195	17.8584	-15.3177	17.8584	20.7378	17.8584	42.9025
17.8891	-9.64759	12.9234	83.9032	12.9234	9.34835	17.8891	-4.02959	17.8891	5.85768	17.8891	6.31226	17.8891	10.4828
17.9198	32.7229	12.9438	80.7507	12.9438	9.40198	17.9198	-13.451	17.9198	-0.95518	17.9198	17.8959	17.9198	-22.9261
17.9505	13.1039	12.9643	94.6031	12.9643	31.4692	17.9505	20.1378	17.9505	9.24377	17.9505	-10.5113	17.9505	6.67575
17.9812	19.4955	12.9848	102.461	12.9848	-11.4499	17.9812	11.7366	17.9812	6.45453	17.9812	24.0906	17.9812	2.28835
18.0119	9.89762	13.0052	111.323	13.0052	21.6445	18.0119	28.3457	18.0119	-10.3229	18.0119	4.70172	18.0119	4.91171
18.0426	35.3103	13.0257	89.1902	13.0257	29.7525	18.0426	14.9648	18.0426	19.9115	18.0426	40.322	18.0426	15.5458
18.0733	34.7336	13.0462	111.062	13.0462	-2.12581	18.0733	-21.4059	18.0733	13.1577	18.0733	23.9514	18.0733	24.1907
18.104	5.16741	13.0666	110.94	13.0666	18.0094	18.104	33.2336	18.104	-8.58434	18.104	27.59	18.104	31.8464
18.1347	7.6118	13.0871	102.822	13.0871	12.1583	18.1347	34.8832	18.1347	14.6855	18.1347	63.2378	18.1347	21.5128
18.1654	57.0667	13.1075	89.7089	13.1075	-18.6792	18.1654	49.5429	18.1654	15.9671	18.1654	21.8947	18.1654	18.1899
18.1961	3.53225	13.128	125.601	13.128	14.4968	18.1961	52.2127	18.1961	37.2605	18.1961	17.5608	18.1961	29.8779
18.2268	-15.9917	13.1485	54.4979	13.1485	6.68649	18.2268	35.8927	18.2268	24.5657	18.2268	18.236	18.2268	32.5765
18.2575	-3.93792	13.1689	81.3998	13.1689	11.8898	18.2575	75.5829	18.2575	21.8828	18.2575	16.9204	18.2575	28.286
18.2882	32.1264	13.1894	83.3066	13.1894	-8.89336	18.2882	42.2832	18.2882	38.2116	18.2882	10.614	18.2882	66.0062
18.3189	41.2013	13.2098	74.2185	13.2098	-14.6629	18.3189	51.9936	18.3189	19.5523	18.3189	-12.6832	18.3189	73.7372
18.3496	43.2867	13.2303	41.1352	13.2303	-13.1784	18.3496	54.7142	18.3496	21.9047	18.3496	24.0286	18.3496	56.4789
18.3803	23.3828	13.2508	45.0569	13.2508	2.31972	18.3803	94.4449	18.3803	34.269	18.3803	6.74971	18.3803	48.2314
18.411	32.4893	13.2712	50.9836	13.2712	6.83142	18.411	79.1857	18.411	4.64509	18.411	23.4799	18.411	50.9946
18.4417	27.6065	13.2917	41.9152	13.2917	32.3567	18.4417	63.9367	18.4417	19.033	18.4417	28.2193	18.4417	84.7686
18.4724	20.7341	13.3121	41.8517	13.3121	3.89564	18.4724	39.6978	18.4724	15.4327	18.4724	27.9679	18.4724	70.5534
18.5031	17.8724	13.3326	31.7932	13.3326	24.4482	18.5031	59.4691	18.5031	19.8442	18.5031	-1.27443	18.5031	65.3489
18.5338	15.0212	13.353	34.7396	13.353	-6.98572	18.5338	-1.74953	18.5338	7.26751	18.5338	-5.50755	18.5338	69.1552
18.5645	10.1806	13.3735	24.691	13.3735	-4.406	18.5645	34.042	18.5645	-9.29737	18.5645	-6.73152	18.5645	-5.02773
18.5952	25.3505	13.394	33.6474	13.394	-1.81267	18.5952	14.8437	18.5952	1.14957	18.5952	10.0537	18.5952	38.8001
18.6259	15.531	13.4144	39.6086	13.4144	-11.2057	18.6259	-9.34449	18.6259	-5.39169	18.6259	15.848	18.6259	17.6386
18.6566	36.7221	13.4349	-1.42513	13.4349	15.4148	18.6566	-26.5225	18.6566	-12.9211	18.6566	-14.3484	18.6566	26.488
18.6873	5.92369	13.4554	20.546	13.4554	42.0489	18.6873	45.3096	18.6873	11.5612	18.6873	8.46425	18.6873	36.3481
18.718	25.1359	13.4758	22.5221	13.4758	36.6967	18.718	2.15182	18.718	-22.9446	18.718	8.2861	18.718	26.2189
18.7487	17.3586	13.4963	23.5032	13.4963	28.358	18.7487	27.0042	18.7487	5.56138	18.7487	3.11711	18.7487	-1.89947
18.7794	-4.40811	13.5167	19.4892	13.5167	19.033	18.7794	32.8667	18.7794	-6.92084	18.7794	-4.04272	18.7794	6.9929
18.8101	18.8358	13.5372	5.48018	13.5372	-5.27847	18.8101	7.73938	18.8101	-5.39124	18.8101	17.8066	18.8101	19.896
18.8408	-10.9098	13.5577	16.4761	13.5577	9.42369	18.8408	-15.3778	18.8408	-7.84983	18.8408	-11.3349	18.8408	-3.19007
18.8715	7.35514	13.5781	7.47692	13.5781	8.13945	18.8715	16.5151	18.8715	-8.29662	18.8715	3.53277	18.8715	11.7346
18.9022	3.63068	13.5986	4.48272	13.5986	5.86881	18.9022	-3.5818	18.9022	-0.7316	18.9022	2.4096	18.9022	15.67
18.9329	0.91678	13.619	2.49346	13.619	-14.3882	18.9329	21.3314	18.9329	15.8452	18.9329	-13.7044	18.9329	-4.38383
18.9636	33.2134	13.6395	-40.4909	13.6395	0.36836	18.9636	17.2548	18.9636	-13.5661	18.9636	18.1907	18.9636	1.5731
18.9943	29.5206	13.66	-1.68736	13.66	28.1385	18.9943	4.18828	18.9943	-3.96568	18.9943	11.095	18.9943	-4.4592
19.025	13.8384	13.6804	2.12109	13.6804	-11.0777	19.025	43.1319	19.025	16.6466	19.025	-20.9915	19.025	10.5192
19.0557	38.1668	13.7009	-3.06552	13.7009	16.7197	19.0557	11.0857	19.0557	-9.72935	19.0557	-10.6117	19.0557	-17.4915
19.0864	14.5057	13.7213	-0.24718	13.7213	8.53069	19.0864	15.0496	19.0864	-16.0935	19.0864	-12.2228	19.0864	-9.98123
19.1171	9.85513	13.7418	7.57611	13.7418	3.35528	19.1171	16.0237	19.1171	-7.62112	19.1171	23.1754	19.1171	21.5398
19.1478	14.2151	13.7623	-13.5957	13.7623	-3.80652	19.1478	-18.9921	19.1478	7.86304	19.1478	19.5826	19.1478	27.0717
19.1785	19.5857	13.7827	-2.76248	13.7827	27.0453	19.1785	-15.7424	19.1785	-14.641	19.1785	11.9991	19.1785	9.61426
19.2092	19.9669	13.8032	12.0756	13.8032	2.91068	19.2092	29.5175	19.2092	-1.1332	19.2092	12.4246	19.2092	-14.8324
19.2399	25.3586	13.8237	20.9187	13.8237	26.7897	19.2399	3.78751	19.2399	-4.61361	19.2399	-15.1406	19.2399	-14.4188
19.2706	21.7608	13.8441	19.7667	13.8441	16.6823	19.2706	15.0677	19.2706	-10.0822	19.2706	-4.69668	19.2706	-16.9944
19.3013	44.1737	13.8646	13.6197	13.8646	7.58852	19.3013	28.358	19.3013	14.461	19.3013	2.7564	19.3013	31.4407
19.332	7.59704	13.885	-2.5224	13.885	-17.4917	19.332	-19.3416	19.332	-10.984	19.332	24.2187	19.332	16.8866
19.3627	26.031	13.9055	-0.65954	13.9055	-7.14734	19.3627	2.96898	19.3627	19.5828	19.3627	-6.30994	19.3627	4.34323
19.3934	25.4755	13.926	55.2083	13.926	23.2106	19.3934	5.28969	19.3934	-10.8385	19.3934	19.1706	19.3934	-4.18936
19.4241	18.9306	13.9464	31.081	13.9464	10.5821	19.4241	6.62055	19.4241	-16.2481	19.4241	5.66036	19.4241	15.2888
19.4548	38.3962	13.9669	-5.0413	13.9669	67.9673	19.4548	25.9615	19.4548	-11.7913	19.4548	3.15925	19.4548	-8.22227
19.4855	19.8724	13.9873	24.8413	13.9873	42.366	19.4855	-5.68732	19.4855	16.6772	19.4855	18.6673	19.4855	-3.72258
19.5162	19.3591	14.0078	60.7289	14.0078	33.7783	19.5162	-5.32604	19.5162	0.15754	19.5162	14.1845	19.5162	18.7879
19.5469	-12.1436	14.0282	9.62147	14.0282	53.2043	19.5469	-9.95463	19.5469	5.6497	19.5469	17.7109	19.5469	21.3091
19.5776	36.3643	14.0487	35.5189	14.0487	90.6438	19.5776	-14.5731	19.5776	-19.8463	19.5776	18.2465	19.5776	-21.159
19.6083	28.8827	14.0692	56.4214	14.0692	146.097	19.6083	3.81862	19.6083	-3.33055	19.6083	-1.20883	19.6083	-0.61623
19.639	-9.58831	14.0896	57.3287	14.0896	436.564	19.639	16.2205	19.639	-3.80297	19.639	-4.65496	19.639	6.93726
19.6697	2.95124	14.1101	5.24106	14.1101	605.044	19.6697	-10.3676	19.6697	-6.26358	19.6697	11.9081	19.6697	12.5015
19.7004	-3.49866	14.1306	52.1583	14.1306	433.538	19.7004	9.05454	19.7004	-11.7124	19.7004	11.4803	19.7004	0.07652
19.7311	9.06201	14.151	55.0805	14.151	249.046	19.7311	-10.5132	19.7311	-10.1494	19.7311	21.0616	19.7311	-10.3377
19.7618	39.6332	14.1715	61.0077	14.1715	104.567	19.7618	21.9292	19.7618	17.4255	19.7618	-17.3479	19.7618	1.25883
19.7925	-5.78497	14.1919	88.9398	14.1919	31.1016	19.7925	32.3817	19.7925	49.0121	19.7925	22.2518	19.7925	10.8661
19.8232	58.8074	14.2124	75.8769	14.2124	1.64995	19.8232	13.8444	19.8232	20.6105	19.8232	41.8607	19.8232	10.4842
19.8539	61.4103	14.2329	116.819	14.2329	36.2119	19.8539	23.3172	19.8539	11.2208	19.8539	60.4787	19.8539	11.113
19.8846	54.0238	14.2533	106.766	14.2533	18.7875	19.8846	36.8002	19.8846	51.8428	19.8846	97.1059	19.8846	7.75255
19.9153	45.6478	14.2738	105.718	14.2738	-4.62329	19.9153	34.2933	19.9153	68.4767	19.9153	182.742	19.9153	25.4029
19.946	66.2824	14.2942	143.675	14.2942	17.9795	19.946	65.7965	19.946	92.1224	19.946	249.388	19.946	-2.93602
19.9767	54.9275	14.3147	211.636	14.3147	1.5959	19.9767	91.3099	19.9767	140.78	19.9767	481.042	19.9767	6.73583
20.0074	32.5832	14.3352	239.603	14.3352	22.2259	20.0074	141.833	20.0074	207.449	20.0074	843.706	20.0074	20.4184
20.0381	16.2495	14.3556	269.575	14.3556	-10.1305	20.0381	205.367	20.0381	289.13	20.0381	1311.38	20.0381	59.1118
20.0688	31.9263	14.3761	322.551	14.3761	15.5267	20.0688	271.911	20.0688	333.823	20.0688	1942.06	20.0688	69.816
20.0995	2.61374	14.3965	434.533	14.3965	9.19754	20.0995	416.465	20.0995	513.528	20.0995	2116.75	20.0995	85.5309
20.1302	31.3117	14.417	541.519	14.417	-23.1181	20.1302	518.029	20.1302	654.244	20.1302	1941.45	20.1302	116.257
20.1609	1.02021	14.4375	621.511	14.4375	22.58	20.1609	449.603	20.1609	974.973	20.1609	1396.16	20.1609	103.993
20.1916	37.7393	14.4579	667.507	14.4579	9.2916	20.1916	345.187	20.1916	1199.71	20.1916	1012.88	20.1916	116.74
20.2223	54.4689	14.4784	849.509	14.4784	15.0168	20.2223	215.782	20.2223	1491.46	20.2223	680.609	20.2223	124.498
20.253	-4.79089	14.4988	947.515	14.4988	-6.24434	20.253	110.387	20.253	1537.23	20.253	521.347	20.253	194.267
20.2837	-10.0401	14.5193	1098.53	14.5193	-17.4919	20.2837	102.001	20.2837	1234	20.2837	290.093	20.2837	272.046
20.3144	-16.2788	14.5398	1299.54	14.5398	6.99994	20.3144	32.6262	20.3144	927.792	20.3144	219.848	20.3144	334.836
20.3451	-6.94141	14.5602	1463.56	14.5602	-33.4946	20.3451	55.2613	20.3451	675.591	20.3451	105.613	20.3451	385.637
20.3758	-27.5934	14.5807	1619.59	14.5807	40.0245	20.3758	12.9065	20.3758	481.402	20.3758	94.3867	20.3758	341.449
20.4065	22.7651	14.6012	1861.62	14.6012	10.5571	20.4065	2.5618	20.4065	357.224	20.4065	83.1696	20.4065	219.272
20.4372	-3.8658	14.6216	2098.66	14.6216	33.1034	20.4372	25.2273	20.4372	245.059	20.4372	74.9617	20.4372	173.105
20.4679	0.51386	14.6421	2243.7	14.6421	39.6632	20.4679	36.9029	20.4679	212.906	20.4679	63.763	20.4679	98.9489
20.4986	-17.0959	14.6625	2584.74	14.6625	2.2367	20.4986	22.5886	20.4986	148.764	20.4986	-2.4266	20.4986	53.8037
20.5293	10.3049	14.683	2861.79	14.683	-9.17623	20.5293	13.2845	20.5293	133.634	20.5293	-8.60701	20.5293	70.6692
20.56	22.7162	14.7035	3065.85	14.7035	37.4244	20.56	6.99056	20.56	106.516	20.56	18.2217	20.56	45.5455
20.5907	-12.8619	14.7239	3285.91	14.7239	48.0387	20.5907	-13.2933	20.5907	74.4093	20.5907	15.0596	20.5907	25.4326
20.6213	-8.42946	14.7444	3248.98	14.7444	21.6666	20.6213	0.43304	20.6213	9.31476	20.6213	-17.0933	20.6213	28.3304
20.652	14.0136	14.7648	3252.05	14.7648	17.3081	20.652	9.16949	20.652	9.23204	20.652	0.76295	20.652	32.239
20.6827	20.4671	14.7853	2931.12	14.7853	39.9632	20.6827	-25.0839	20.6827	31.1611	20.6827	3.62835	20.6827	54.1583
20.7135	6.93128	14.8058	2622.2	14.8058	30.6319	20.7135	24.6728	20.7135	19.102	20.7135	12.5029	20.7135	18.0884
20.7442	-20.594	14.8262	2145.29	14.8262	-2.68582	20.7442	11.4397	20.7442	26.0547	20.7442	-5.61337	20.7442	-28.9707
20.7749	7.89124	14.8467	1797.38	14.8467	20.0101	20.7749	21.2167	20.7749	22.0192	20.7749	10.2795	20.7749	17.9809
20.8056	-15.6129	14.8671	1432.47	14.8671	1.71959	20.8056	16.0038	20.8056	-19.0045	20.8056	19.1816	20.8056	-27.0567
20.8362	17.8934	14.8876	1144.57	14.8876	-9.5573	20.8362	2.80114	20.8362	6.98366	20.8362	38.0928	20.8362	12.9164
20.8669	2.41038	14.9081	950.68	14.9081	-2.82059	20.8669	15.6086	20.8669	16.9836	20.8669	-5.98686	20.8669	6.90034
20.8976	2.93788	14.9285	764.79	14.9285	-15.0703	20.8976	-12.5739	20.8976	27.9953	20.8976	16.9427	20.8976	31.895
20.9283	-4.52406	14.949	615.905	14.949	9.69365	20.9283	-7.74614	20.9283	3.0189	20.9283	-0.11862	20.9283	31.9004
20.9591	24.0246	14.9694	525.025	14.9694	8.47118	20.9591	50.0917	20.9591	13.0543	20.9591	3.82924	20.9591	7.91662
20.9897	-12.4162	14.9899	439.15	14.9899	-15.7377	20.9897	35.9397	20.9897	-5.89857	20.9897	-0.21374	20.9897	42.9436
21.0204	29.1535	15.0104	384.28	15.0104	5.06704	21.0204	45.7978	21.0204	26.1604	21.0204	3.75244	21.0204	35.9813
21.0511	36.7338	15.0308	355.415	15.0308	12.8854	21.0511	32.6661	21.0511	32.2312	21.0511	10.7278	21.0511	40.0297
21.0818	-2.67534	15.0513	292.555	15.0513	25.7173	21.0818	37.5445	21.0818	28.3138	21.0818	21.7123	21.0818	44.089
21.1125	1.92609	15.0717	278.699	15.0717	11.5629	21.1125	33.4331	21.1125	6.4082	21.1125	25.706	21.1125	42.1589
21.1432	19.5381	15.0922	275.849	15.0922	19.422	21.1432	37.3317	21.1432	-6.48559	21.1432	36.7088	21.1432	31.2397
21.1739	19.1606	15.1127	237.004	15.1127	1.29477	21.1739	42.2406	21.1739	23.6324	21.1739	3.72081	21.1739	29.3312
21.2046	12.7937	15.1331	237.163	15.1331	34.1811	21.2046	80.1595	21.2046	18.7623	21.2046	7.74197	21.2046	22.4335
21.2353	39.4374	15.1536	231.328	15.1536	4.08108	21.2353	52.0887	21.2353	-6.0961	21.2353	13.7723	21.2353	-27.4535
21.266	17.0916	15.174	195.498	15.174	-5.00535	21.266	44.0279	21.266	38.0573	21.266	-6.18822	21.266	-15.3297
21.2967	2.7564	15.1945	208.672	15.1945	-12.0782	21.2967	29.9773	21.2967	10.2226	21.2967	22.8604	21.2967	3.99538
21.3274	6.43175	15.215	184.851	15.215	23.8626	21.3274	8.93683	21.3274	7.39968	21.3274	30.9182	21.3274	9.33122
21.3581	23.1177	15.2354	164.036	15.2354	-19.183	21.3581	45.9065	21.3581	46.5885	21.3581	4.98521	21.3581	15.6778
21.3888	30.8141	15.2559	202.225	15.2559	23.7849	21.3888	32.8863	21.3888	12.7892	21.3888	9.06134	21.3888	18.0352
21.4195	-22.4789	15.2764	117.419	15.2764	-9.23347	21.4195	-14.1237	21.4195	-4.99827	21.4195	18.1466	21.4195	-7.59667
21.4502	0.23874	15.2968	130.619	15.2968	-2.23828	21.4502	35.8764	21.4502	-8.77397	21.4502	-2.75889	21.4502	50.7822
21.4809	15.9669	15.3173	84.8228	15.3173	-4.22949	21.4809	28.8866	21.4809	-7.53786	21.4809	18.3447	21.4809	3.17187
21.5116	9.7056	15.3377	108.032	15.3377	-15.2071	21.5116	12.907	21.5116	-1.28994	21.5116	9.45752	21.5116	-1.42772
21.5423	48.4549	15.3582	121.246	15.3582	-31.1711	21.5423	16.9375	21.5423	-22.0302	21.5423	-8.42054	21.5423	11.9834
21.573	22.2147	15.3787	65.4649	15.3787	28.8785	21.573	1.97811	21.573	7.24133	21.573	-4.28942	21.573	36.4054
21.6037	-0.01491	15.3991	72.6888	15.3991	-15.0583	21.6037	17.0289	21.6037	26.5247	21.6037	11.8508	21.6037	13.8381
21.6344	-5.23396	15.4196	81.9177	15.4196	-3.98148	21.6344	7.08982	21.6344	-16.1802	21.6344	-4.99972	21.6344	-0.71848
21.6651	25.5575	15.44	61.1516	15.44	21.1089	21.6651	-3.83911	21.6651	-3.87321	21.6651	-3.84112	21.6651	15.7357
21.6958	-3.64038	15.4605	54.3903	15.4605	14.2129	21.6958	-7.7579	21.6958	-9.55444	21.6958	1.32665	21.6958	46.2007
21.7265	29.1723	15.481	23.634	15.481	12.3306	21.7265	5.33345	21.7265	10.7761	21.7265	-5.49643	21.7265	94.6764
21.7572	-16.0045	15.5014	49.8827	15.5014	7.4618	21.7572	36.4349	21.7572	22.1185	21.7572	-4.31034	21.7572	135.163
21.7879	22.8292	15.5219	23.1363	15.5219	-9.39337	21.7879	-6.45343	21.7879	10.4727	21.7879	13.8849	21.7879	148.66
21.8186	18.6735	15.5423	25.3949	15.5423	15.7651	21.8186	4.66833	21.8186	46.8387	21.8186	2.08932	21.8186	177.168
21.8493	-25.4716	15.5628	8.65838	15.5628	6.9371	21.8493	-0.19976	21.8493	-7.78345	21.8493	12.3029	21.8493	138.687
21.88	6.39383	15.5833	33.9268	15.5833	-7.87725	21.88	-12.0577	21.88	-2.39382	21.88	21.5256	21.88	92.2165
21.9107	-1.73018	15.6037	41.2002	15.6037	0.32199	21.9107	-2.90552	21.9107	-45.9924	21.9107	11.7575	21.9107	61.7568
21.9414	-6.84362	15.6242	1.47857	15.6242	-26.4652	21.9414	-5.74319	21.9414	2.82529	21.9414	-15.0014	21.9414	52.3079
21.9721	37.0535	15.6446	18.7619	15.6446	36.7613	21.9721	-0.57073	21.9721	21.6548	21.9721	-3.75119	21.9721	22.8697
22.0028	31.9612	15.6651	23.0501	15.6651	11.0014	22.0028	6.61188	22.0028	22.4961	22.0028	-19.4918	22.0028	26.4423
22.0335	23.8794	15.6856	12.3433	15.6856	24.255	22.0335	-3.19537	22.0335	13.3492	22.0335	4.28315	22.0335	22.0256
22.0642	0.8082	15.706	7.64141	15.706	-8.47772	22.0642	-32.9925	22.0642	8.21411	22.0642	31.0673	22.0642	-1.38032
22.0949	8.74756	15.7265	6.94448	15.7265	25.8031	22.0949	3.82749	22.0949	-16.9092	22.0949	5.86054	22.0949	14.2245
22.1256	6.69747	15.7469	1.25251	15.7469	1.09762	22.1256	-25.3424	22.1256	18.9794	22.1256	20.663	22.1256	4.84016
22.1563	14.6579	15.7674	46.5655	15.7674	9.40569	22.1563	4.49786	22.1563	15.8797	22.1563	-5.52542	22.1563	11.4665
22.187	17.629	15.7879	4.88339	15.7879	12.7274	22.187	-14.6517	22.187	-11.2081	22.187	-0.70465	22.187	5.10367
22.2177	21.6106	15.8083	48.2062	15.8083	1.06265	22.2177	-1.79121	22.2177	7.71584	22.2177	18.1253	22.2177	13.7516
22.2484	-0.39725	15.8288	49.5341	15.8288	-15.5885	22.2484	20.0795	22.2484	7.65161	22.2484	-6.03564	22.2484	15.4102
22.2791	5.60547	15.8492	40.8668	15.8492	-6.12487	22.2791	-14.0397	22.2791	24.5992	22.2791	24.8126	22.2791	17.0797
22.3098	-4.38125	15.8697	55.2045	15.8697	16.3523	22.3098	20.8512	22.3098	-15.4414	22.3098	6.67003	22.3098	-17.2402
22.3405	-24.3574	15.8902	21.5471	15.8902	-9.15688	22.3405	10.7523	22.3405	-4.47023	22.3405	11.5366	22.3405	23.4508
22.3712	5.67699	15.9106	58.8947	15.9106	-15.6525	22.3712	-1.33644	22.3712	-3.48722	22.3712	30.4123	22.3712	5.15247
22.4019	14.7219	15.9311	42.2473	15.9311	-6.22117	22.4019	-8.41507	22.4019	-20.4924	22.4019	28.2972	22.4019	10.8649
22.4326	36.7775	15.9515	50.6048	15.9515	6.22373	22.4326	33.5164	22.4326	4.1985	22.4326	28.1913	22.4326	-0.41185
22.4633	19.8436	15.972	55.9672	15.972	-1.31776	22.4633	-11.5419	22.4633	-13.0988	22.4633	106.095	22.4633	19.3221
22.494	10.9202	15.9925	81.3346	15.9925	-3.84564	22.494	30.4099	22.494	4.61575	22.494	111.007	22.494	-22.9331
22.5247	-16.9926	16.0129	62.7069	16.0129	3.64007	22.5247	-16.6282	22.5247	-15.6579	22.5247	41.9285	22.5247	1.82237
22.5554	-10.5677	16.0334	85.0842	16.0334	12.1394	22.5554	-12.6561	22.5554	13.0802	22.5554	49.8592	22.5554	-11.4114
22.5861	20.8678	16.0539	50.4664	16.0539	-23.3477	22.5861	7.32611	22.5861	2.83018	22.5861	39.7991	22.5861	1.36566
22.6168	15.3138	16.0743	38.8535	16.0743	14.1789	22.6168	36.3185	22.6168	24.592	22.6168	37.7481	22.6168	10.1534
22.6475	6.77039	16.0948	54.2456	16.0948	-17.281	22.6475	17.3209	22.6475	-16.6345	22.6475	30.7063	22.6475	50.952
22.6782	23.2375	16.1152	77.6427	16.1152	26.2727	22.6782	3.33359	22.6782	-14.8491	22.6782	14.6737	22.6782	51.7613
22.7089	39.7152	16.1357	45.0447	16.1357	21.8401	22.7089	28.3564	22.7089	21.9481	22.7089	30.6502	22.7089	90.5814
22.7396	1.20352	16.1562	43.4516	16.1562	16.421	22.7396	15.3893	22.7396	22.7571	22.7396	13.6359	22.7396	233.412
22.7703	42.7024	16.1766	53.8635	16.1766	22.0156	22.7703	-9.56768	22.7703	28.5779	22.7703	10.6308	22.7703	253.254
22.801	11.2117	16.1971	26.2804	16.1971	9.62371	22.801	37.4855	22.801	32.4105	22.801	-19.3652	22.801	225.106
22.8317	13.7317	16.2175	19.7022	16.2175	-8.75454	22.8317	-12.4512	22.8317	-2.74507	22.8317	11.6479	22.8317	161.969
22.8624	30.2622	16.238	20.1289	16.238	-13.1192	22.8624	34.6223	22.8624	-9.88884	22.8624	-15.3297	22.8624	85.8431
22.8931	12.8033	16.2585	42.5606	16.2585	1.52979	22.8931	-8.29407	22.8931	13.9792	22.8931	-20.6672	22.8931	61.7277
22.9238	37.3549	16.2789	18.9972	16.2789	-7.80764	22.9238	43.7997	22.9238	2.85905	22.9238	27.0046	22.9238	58.6231
22.9545	-8.0829	16.2994	8.43877	16.2994	-8.13147	22.9545	33.9036	22.9545	20.7507	22.9545	-11.3146	22.9545	32.5292
22.9852	-0.51015	16.3198	14.8853	16.3198	2.5583	22.9852	11.0176	22.9852	-12.3458	22.9852	12.3755	22.9852	39.4461
23.0159	-19.9268	16.3403	26.3367	16.3403	22.2617	23.0159	29.1418	23.0159	26.5695	23.0159	20.0747	23.0159	32.3738
23.0466	18.667	16.3608	-1.20684	16.3608	20.9787	23.0466	23.2761	23.0466	-7.50346	23.0466	11.783	23.0466	39.3122
23.0773	20.2715	16.3812	-17.7455	16.3812	-2.29075	23.0773	50.4205	23.0773	32.4354	23.0773	10.5006	23.0773	42.2614
23.108	-3.11354	16.4017	10.7208	16.4017	-7.54656	23.108	52.5751	23.108	18.3861	23.108	34.2273	23.108	43.2214
23.1387	-4.48798	16.4221	19.1921	16.4221	1.21124	23.1387	31.7399	23.1387	4.34865	23.1387	14.9631	23.1387	67.1921
23.1694	35.1481	16.4426	19.6683	16.4426	19.9826	23.1694	41.9147	23.1694	-1.67703	23.1694	15.7081	23.1694	12.1736
23.2001	-4.20519	16.4631	-2.8506	16.4631	10.7676	23.2001	38.0998	23.2001	6.3091	23.2001	-12.5377	23.2001	49.1658
23.2308	50.452	16.4835	2.63549	16.4835	22.5663	23.2308	25.2949	23.2308	15.307	23.2308	26.2257	23.2308	12.1688
23.2615	3.11984	16.504	-1.87348	16.504	15.3785	23.2615	35.5002	23.2615	47.3168	23.2615	2.99817	23.2615	36.1825
23.2922	-17.2018	16.5245	-6.3775	16.5245	-16.7957	23.2922	-16.2844	23.2922	-22.6617	23.2922	2.77984	23.2922	4.20704
23.3229	22.4871	16.5449	12.1234	16.5449	21.0437	23.3229	34.9412	23.3229	1.3717	23.3229	28.5707	23.3229	35.2423
23.3536	27.1866	16.5654	52.6293	16.5654	17.8967	23.3536	-17.8231	23.3536	-16.5831	23.3536	19.3707	23.3536	6.28834
23.3843	38.8966	16.5858	-0.85988	16.5858	-1.23666	23.3843	16.4228	23.3843	-6.81949	23.3843	22.1798	23.3843	23.3451
23.415	54.6172	16.6063	-7.34412	16.6063	54.6436	23.415	36.6787	23.415	0.95596	23.415	-14.0019	23.415	15.4127
23.4457	40.3484	16.6268	-0.82341	16.6268	43.5374	23.4457	6.94487	23.4457	21.7432	23.4457	-11.1744	23.4457	-15.509
23.4764	23.0901	16.6472	0.70225	16.6472	59.4448	23.4764	-11.7789	23.4764	-2.45773	23.4764	-3.33774	23.4764	6.58007
23.5071	41.8424	16.6677	-12.7671	16.6677	55.3659	23.5071	-26.4925	23.5071	10.3531	23.5071	-15.4919	23.5071	23.6799
23.5378	32.6052	16.6881	-16.9403	16.6881	91.3005	23.5378	12.222	23.5378	-14.8242	23.5378	-10.8536	23.5378	-4.2095
23.5685	15.3786	16.7086	26.8915	16.7086	78.2488	23.5685	12.9465	23.5685	31.0103	23.5685	18.7939	23.5685	-8.08815
23.5992	33.1626	16.7291	8.72827	16.7291	74.2106	23.5992	-8.31878	23.5992	-10.1434	23.5992	-28.5494	23.5992	20.044
23.6299	26.9571	16.7495	11.57	16.7495	103.186	23.6299	-2.57394	23.6299	-6.28528	23.6299	12.1164	23.6299	-2.81316
23.6606	-3.23781	16.77	23.4166	16.77	98.1751	23.6606	4.18104	23.6606	9.58463	23.6606	8.79138	23.6606	25.3405
23.6913	28.5778	16.7904	5.26819	16.7904	44.1778	23.6913	12.9461	23.6913	-4.53364	23.6913	-15.5245	23.6913	16.5049
23.722	-11.596	16.8109	27.1247	16.8109	48.1941	23.722	15.7214	23.722	3.35989	23.722	7.16885	23.722	-7.31997
23.7527	29.2408	16.8314	32.9862	16.8314	48.2239	23.7527	38.5068	23.7527	0.26523	23.7527	-2.12868	23.7527	-8.13405
23.7834	-0.91188	16.8518	6.85264	16.8518	41.2674	23.7834	1.30234	23.7834	-0.81762	23.7834	23.583	23.7834	-15.9374
23.8141	17.946	16.8723	13.724	16.8723	40.3245	23.8141	2.10802	23.8141	-14.8887	23.8141	29.3038	23.8141	5.73889
23.8448	39.8144	16.8927	-11.3997	16.8927	-3.60482	23.8448	30.9238	23.8448	14.0521	23.8448	17.0337	23.8448	43.4259
23.8755	26.6934	16.9132	-5.5184	16.9132	34.4795	23.8755	31.7498	23.8755	6.00468	23.8755	-10.2271	23.8755	7.1237
23.9062	5.58302	16.9337	17.3678	16.9337	6.57736	23.9062	-23.4141	23.9062	33.9691	23.9062	-9.47886	23.9062	16.8322
23.9369	-1.51686	16.9541	3.25897	16.9541	4.68885	23.9369	7.43213	23.9369	7.94526	23.9369	28.2786	23.9369	20.5515
23.9676	11.3938	16.9746	11.1551	16.9746	21.8139	23.9676	15.2885	23.9676	6.93326	23.9676	14.0452	23.9676	-18.7184
23.9983	34.3151	16.995	5.05613	16.995	23.9527	23.9983	10.155	23.9983	10.9331	23.9983	6.82098	23.9983	-1.97756
24.029	52.2469	17.0155	15.9621	17.0155	8.10496	24.029	-14.9683	24.029	-38.0553	24.029	-32.3941	24.029	4.77403
24.0597	22.1893	17.036	-11.1269	17.036	26.2709	24.0597	-7.08153	24.0597	8.96813	24.0597	-5.59998	24.0597	27.5364
24.0904	38.1422	17.0564	4.78896	17.0564	19.4504	24.0904	5.81541	24.0904	4.00336	24.0904	28.2033	24.0904	14.3095
24.1211	15.1057	17.0769	6.7098	17.0769	84.6435	24.1211	14.7225	24.1211	-4.94959	24.1211	24.0157	24.1211	52.0934
24.1518	-14.9203	17.0973	7.63558	17.0973	235.85	24.1518	16.6397	24.1518	-12.8907	24.1518	-8.1627	24.1518	16.888
24.1825	21.0643	17.1178	5.56631	17.1178	311.071	24.1825	-2.43295	24.1825	15.1799	24.1825	-3.33194	24.1825	29.6934
24.2132	31.0595	17.1383	-4.49802	17.1383	196.304	24.2132	-3.49545	24.2132	-0.7376	24.2132	-21.492	24.2132	6.50953
24.2439	21.0652	17.1587	55.4426	17.1587	202.552	24.2439	6.45218	24.2439	-16.6433	24.2439	4.28559	24.2439	16.3364
24.2746	28.0815	17.1792	22.3882	17.1792	86.8132	24.2746	39.41	24.2746	-6.79274	24.2746	-2.92764	24.2746	37.1741
24.3053	5.10835	17.1996	-6.66131	17.1996	10.0879	24.3053	10.3779	24.3053	-13.9304	24.3053	-9.1317	24.3053	9.02253
24.336	15.1458	17.2201	44.2942	17.2201	23.3762	24.336	30.3559	24.336	10.9438	24.336	-0.3266	24.336	-2.11827
24.3667	0.19373	17.2406	8.25456	17.2406	36.6782	24.3667	8.34412	24.3667	23.8298	24.3667	12.4877	24.3667	1.75168
24.3974	55.2523	17.261	34.2199	17.261	-11.0063	24.3974	6.34246	24.3974	22.7276	24.3974	12.3111	24.3974	-9.36761
24.4281	29.3214	17.2815	14.1902	17.2815	31.3229	24.4281	47.3509	24.4281	14.6373	24.4281	0.14368	24.4281	20.5239
24.4588	19.401	17.302	26.1655	17.302	3.66566	24.4588	22.3696	24.4588	-14.4413	24.4588	30.9854	24.4588	-11.5739
24.4895	45.4912	17.3224	-3.85435	17.3224	20.022	24.4895	54.3983	24.4895	-12.5081	24.4895	9.83635	24.4895	-1.66091
24.5202	5.59199	17.3429	29.1308	17.3429	12.392	24.5202	16.4372	24.5202	28.437	24.5202	22.6964	24.5202	-3.73716
24.5509	6.70333	17.3633	-18.8791	17.3633	19.7756	24.5509	26.4862	24.5509	-7.60618	24.5509	76.5657	24.5509	-1.80265
24.5816	-0.17478	17.3838	-12.8841	17.3838	-0.82726	24.5816	61.5454	24.5816	-14.6375	24.5816	55.4441	24.5816	16.1426
24.6122	10.9577	17.4043	15.1002	17.4043	-2.41648	24.6122	44.6147	24.6122	10.343	24.6122	150.332	24.6122	50.0987
24.6429	-13.8993	17.4247	9.08947	17.4247	-15.9921	24.6429	71.6942	24.6429	8.33523	24.6429	161.228	24.6429	-9.93454
24.6736	-1.74574	17.4452	-11.9163	17.4452	2.34568	24.6736	83.7838	24.6736	5.33932	24.6736	108.134	24.6736	24.043
24.7044	10.4184	17.4656	-11.9172	17.4656	6.69707	24.7044	111.883	24.7044	20.3552	24.7044	131.049	24.7044	80.0313
24.7351	-0.40691	17.4861	0.08691	17.4861	24.0621	24.7351	103.993	24.7351	25.3829	24.7351	82.9735	24.7351	78.0304
24.7658	12.7783	17.5066	2.09595	17.5066	-7.55935	24.7658	108.113	24.7658	52.4224	24.7658	67.9069	24.7658	99.0402
24.7965	13.9742	17.527	-2.89006	17.527	9.83285	24.7965	72.2435	24.7965	78.4738	24.7965	40.8494	24.7965	185.061
24.8271	0.18054	17.5475	-14.8711	17.5475	16.2386	24.8271	51.3838	24.8271	71.5369	24.8271	43.8011	24.8271	203.092
24.8578	-4.60252	17.5679	35.1527	17.5679	28.6581	24.8578	43.5343	24.8578	98.6118	24.8578	33.762	24.8578	152.134
24.8885	-6.37502	17.5884	-1.81842	17.5884	18.0911	24.8885	27.6948	24.8885	139.699	24.8885	33.732	24.8885	127.187
24.9192	2.86304	17.6089	20.2154	17.6089	8.53768	24.9192	9.86555	24.9192	82.7971	24.9192	33.7112	24.9192	123.251
24.9499	10.1116	17.6293	20.2541	17.6293	14.9979	24.9499	22.0464	24.9499	64.9075	24.9499	16.6996	24.9499	85.3252
24.9806	-15.6292	17.6498	16.2977	17.6498	38.4717	24.9806	70.2374	24.9806	65.0297	24.9806	37.6971	24.9806	50.4104
25.0113	-10.3594	17.6702	15.3463	17.6702	7.95914	25.0113	7.43853	25.0113	24.1637	25.0113	23.7038	25.0113	50.5063
25.042	18.9209	17.6907	-3.6001	17.6907	-14.5398	25.042	26.6498	25.042	36.3095	25.042	-14.2804	25.042	15.613
25.0727	56.2117	17.7112	13.4584	17.7112	-12.0252	25.0727	27.8712	25.0727	-12.5329	25.0727	-10.2554	25.0727	22.7304
25.1034	-8.48685	17.7316	-1.47815	17.7316	17.503	25.1034	47.1028	25.1034	7.63647	25.1034	-6.22122	25.1034	29.8586
25.1341	2.82513	17.7521	-17.4097	17.7521	-21.9551	25.1341	31.3445	25.1341	-10.1823	25.1341	1.82211	25.1341	23.9976
25.1648	-12.8523	17.7725	19.6636	17.7725	33.6003	25.1648	-4.4037	25.1648	6.01072	25.1648	-33.1254	25.1648	27.1473
25.1955	-14.5192	17.793	4.74188	17.793	-12.8306	25.1955	9.85827	25.1955	10.2156	25.1955	27.9363	25.1955	8.30779
25.2262	-17.1756	17.8135	-18.1749	17.8135	39.752	25.2262	27.1304	25.2262	-8.5678	25.2262	6.00707	25.2262	-0.52097
25.2569	6.8057	17.8339	17.9133	17.8339	27.3483	25.2569	-8.58737	25.2569	-13.3393	25.2569	23.0871	25.2569	15.661
25.2876	23.7975	17.8544	-4.99357	17.8544	2.95814	25.2876	9.70503	25.2876	22.9009	25.2876	7.17619	25.2876	4.85379
25.3183	36.7999	17.8748	24.1045	17.8748	23.5816	25.3183	-23.9924	25.3183	-18.847	25.3183	-3.72551	25.3183	2.05731
25.349	21.8128	17.8953	1.20752	17.8953	-16.7813	25.349	-9.71794	25.349	-16.5831	25.349	9.38196	25.349	-20.7284
25.3797	-4.16366	17.9158	32.3155	17.9158	7.86934	25.3797	37.5667	25.3797	9.25518	25.3797	5.49859	25.3797	21.4966
25.4104	33.8704	17.9362	36.4284	17.9362	-10.4664	25.4104	32.8615	25.4104	2.1053	25.4104	-0.37562	25.4104	7.73244
25.4411	5.91502	17.9567	20.5463	17.9567	-8.78851	25.4411	29.1664	25.4411	15.9672	25.4411	21.7593	25.4411	8.97901
25.4718	10.9702	17.9772	18.6691	17.9772	6.90298	25.4718	0.48145	25.4718	29.841	25.4718	-44.0966	25.4718	6.23633
25.5025	60.0359	17.9976	17.7968	17.9976	-5.39194	25.5025	-5.19335	25.5025	4.7265	25.5025	25.0567	25.5025	0.50442
25.5332	30.1122	18.0181	25.9295	18.0181	9.32675	25.5332	25.142	25.5332	1.62385	25.5332	3.21917	25.5332	2.78326
25.5639	22.1991	18.0385	23.0672	18.0385	9.05905	25.5639	-11.5125	25.5639	12.533	25.5639	19.3908	25.5639	4.07287
25.5946	7.29654	18.059	7.20975	18.059	-7.19506	25.5946	17.8431	25.5946	12.454	25.5946	7.57154	25.5946	0.37323
25.6253	20.4045	18.0795	3.35728	18.0795	15.5645	25.6253	20.2089	25.6253	-16.6133	25.6253	-0.23853	25.6253	28.6844
25.656	27.5231	18.0999	-14.4902	18.0999	21.3376	25.656	-6.41526	25.656	-15.7394	25.656	3.96056	25.656	-13.9938
25.6867	5.65217	18.1204	-2.96413	18.1204	27.1243	25.6867	5.97078	25.6867	22.1463	25.6867	19.1688	25.6867	9.33889
25.7174	8.79184	18.1408	4.56692	18.1408	26.9246	25.7174	-0.63304	25.7174	12.0437	25.7174	2.38623	25.7174	32.6823
25.7481	8.94206	18.1613	20.1029	18.1613	24.7385	25.7481	10.7733	25.7481	22.953	25.7481	28.6128	25.7481	51.0365
25.7788	68.1029	18.1818	-7.35614	18.1818	72.566	25.7788	10.1897	25.7788	10.8741	25.7788	22.8485	25.7788	97.4014
25.8095	28.2742	18.2022	29.1898	18.2022	80.4071	25.8095	-0.38367	25.8095	42.807	25.8095	-1.90654	25.8095	75.7771
25.8402	47.4561	18.2227	17.7406	18.2227	82.2619	25.8402	32.0531	25.8402	30.7517	25.8402	-15.6525	25.8402	82.1635
25.8709	45.6486	18.2431	4.29637	18.2431	117.13	25.8709	14.5	25.8709	-14.2918	25.8709	0.12069	25.8709	45.5607
25.9016	31.8516	18.2636	-11.1429	18.2636	101.012	25.9016	4.95697	25.9016	4.67649	25.9016	-1.09698	25.9016	24.9687
25.9323	85.0652	18.2841	10.4228	18.2841	116.908	25.9323	23.4241	25.9323	1.65661	25.9323	22.6945	25.9323	16.3874
25.963	132.289	18.3045	7.99339	18.3045	89.8168	25.963	27.9014	25.963	53.6486	25.963	-6.50482	25.963	-4.18307
25.9937	148.524	18.325	18.569	18.325	90.7396	25.9937	38.3889	25.9937	33.6523	25.9937	10.305	25.9937	28.2572
26.0244	265.769	18.3454	-1.85053	18.3454	41.6759	26.0244	-0.11357	26.0244	38.6678	26.0244	9.12398	26.0244	16.7082
26.0551	392.025	18.3659	7.73493	18.3659	44.6259	26.0551	26.3941	26.0551	43.6952	26.0551	-7.04788	26.0551	14.17
26.0858	496.292	18.3864	12.3253	18.3864	27.5894	26.0858	37.912	26.0858	16.7344	26.0858	-6.21057	26.0858	60.6425
26.1165	597.568	18.4068	19.9207	18.4068	16.5666	26.1165	32.44	26.1165	-13.2147	26.1165	5.6359	26.1165	32.1258
26.1472	671.856	18.4273	2.52099	18.4273	24.5574	26.1472	28.9781	26.1472	0.84814	26.1472	-10.5085	26.1472	21.6198
26.1779	607.154	18.4477	9.12623	18.4477	24.5617	26.1779	23.5264	26.1779	21.9227	26.1779	8.35633	26.1779	27.1247
26.2086	508.463	18.4682	20.7364	18.4682	20.5797	26.2086	19.0848	26.2086	6.00914	26.2086	22.2303	26.2086	-1.35977
26.2393	432.782	18.4887	13.3516	18.4887	20.6113	26.2393	11.6534	26.2393	40.1073	26.2393	-11.8866	26.2393	1.16656
26.27	342.112	18.5091	-16.0284	18.5091	-12.3435	26.27	37.2321	26.27	3.21738	26.27	16.0057	26.27	-7.29634
26.3007	262.452	18.5296	4.59667	18.5296	-7.28474	26.3007	27.8209	26.3007	49.3392	26.3007	17.9071	26.3007	-0.74849
26.3314	256.803	18.55	25.2266	18.55	32.7876	26.3314	41.4199	26.3314	39.4729	26.3314	-5.18226	26.3314	-10.1899
26.3621	241.164	18.5705	9.86157	18.5705	18.8737	26.3621	59.029	26.3621	5.61829	26.3621	13.7375	26.3621	-15.6205
26.3928	246.536	18.591	18.5014	18.591	6.97324	26.3928	128.648	26.3928	8.77555	26.3928	-12.3336	26.3928	-7.81632
26.4235	222.919	18.6114	3.14626	18.6114	-16.9136	26.4235	80.2777	26.4235	20.9446	26.4235	19.6045	26.4235	3.99861
26.4542	192.312	18.6319	3.79602	18.6319	5.21325	26.4542	127.917	26.4542	31.1255	26.4542	-47.4482	26.4542	18.8243
26.4849	214.716	18.6523	3.45072	18.6523	-4.64634	26.4849	125.567	26.4849	27.3182	26.4849	29.5082	26.4849	-6.33923
26.5156	174.13	18.6728	0.11038	18.6728	-36.4923	26.5156	113.227	26.5156	29.5227	26.5156	-10.5262	26.5156	-27.492
26.5463	164.555	18.6933	8.77498	18.6933	4.32773	26.5463	83.8966	26.5463	50.739	26.5463	0.44854	26.5463	7.0223
26.577	94.99	18.7137	13.4445	18.7137	-25.8386	26.577	143.577	26.577	17.9671	26.577	26.4324	26.577	-4.45262
26.6077	118.436	18.7342	22.119	18.7342	40.0087	26.6077	88.267	26.6077	29.207	26.6077	40.4255	26.6077	-9.91679
26.6384	67.8924	18.7547	14.7985	18.7547	-11.1305	26.6384	134.967	26.6384	15.4587	26.6384	17.4277	26.6384	29.6298
26.6691	125.359	18.7751	13.4828	18.7751	2.744	26.6691	117.678	26.6691	58.7223	26.6691	33.4391	26.6691	22.1872
26.6998	27.837	18.7956	-19.8278	18.7956	7.63208	26.6998	89.3985	26.6998	57.9976	26.6998	86.4597	26.6998	13.7553
26.7305	49.3252	18.816	6.86645	18.816	-1.46624	26.7305	126.129	26.7305	45.2848	26.7305	82.4894	26.7305	-5.66584
26.7612	50.8239	18.8365	14.5657	18.8365	0.44904	26.7612	53.8703	26.7612	32.5837	26.7612	65.5283	26.7612	16.9238
26.7919	-10.6668	18.857	6.26984	18.857	2.37793	26.7919	35.6213	26.7919	24.8945	26.7919	37.5764	26.7919	26.5242
26.8226	15.853	18.8774	8.97896	18.8774	-3.67957	26.8226	34.3826	26.8226	12.2171	26.8226	-3.36644	26.8226	61.1354
26.8533	34.3834	18.8979	2.69302	18.8979	25.2765	26.8533	13.1539	26.8533	27.5515	26.8533	46.6999	26.8533	89.7573
26.884	-6.07561	18.9183	34.412	18.9183	14.2462	26.884	26.9354	26.884	15.8977	26.884	-3.22453	26.884	153.39
26.9147	25.4759	18.9388	10.136	18.9388	-15.7705	26.9147	34.727	26.9147	48.2557	26.9147	-8.13983	26.9147	75.0334
26.9454	1.038	18.9593	5.86489	18.9593	9.22643	26.9454	29.5288	26.9454	23.6255	26.9454	5.95402	26.9454	110.688
26.9761	-29.3894	18.9797	18.5987	18.9797	-16.763	26.9761	-0.65928	26.9761	30.0071	26.9761	5.05704	26.9761	57.3526
27.0068	2.19384	19.0002	9.33753	19.0002	-12.8883	27.0068	49.1628	27.0068	-8.59946	27.0068	-5.83077	27.0068	13.0283
27.0375	26.7876	19.0206	0.08127	19.0206	-17	27.0375	-1.00503	27.0375	24.8058	27.0375	35.2906	27.0375	27.7148
27.0682	8.39193	19.0411	12.83	19.0411	-1.42579	27.0682	18.8373	27.0682	35.2228	27.0682	1.42108	27.0682	48.412
27.0989	-26.9932	19.0616	-13.4164	19.0616	8.16203	27.0989	61.6898	27.0989	48.6517	27.0989	-9.43924	27.0989	50.12
27.1296	-7.54414	19.082	-16.9313	19.082	-15.2365	27.1296	33.5524	27.1296	-4.90764	27.1296	30.7096	27.1296	4.83877
27.1603	7.91547	19.1025	26.5588	19.1025	10.3785	27.1603	10.4251	27.1603	3.54483	27.1603	7.86759	27.1603	21.5683
27.191	-4.61436	19.1229	-15.9462	19.1229	-56.9929	27.191	24.308	27.191	1.00912	27.191	-15.9653	27.191	25.3086
27.2217	23.8664	19.1434	6.55373	19.1434	-13.8202	27.2217	5.20107	27.2217	15.4852	27.2217	36.2111	27.2217	2.05962
27.2524	12.3577	19.1639	10.0586	19.1639	-11.6339	27.2524	22.1042	27.2524	19.9731	27.2524	50.3965	27.2524	41.8214
27.2831	-6.14049	19.1843	-2.43153	19.1843	-14.434	27.2831	-4.98244	27.2831	12.4728	27.2831	10.5912	27.2831	36.594
27.3138	33.3719	19.2048	4.08326	19.2048	-10.2205	27.3138	20.941	27.3138	8.98434	27.3138	3.79501	27.3138	-15.6227
27.3445	35.8949	19.2252	7.603	19.2252	-41.9933	27.3445	-3.1254	27.3445	-18.4923	27.3445	-15.992	27.3445	18.1714
27.3752	40.4284	19.2457	-0.87232	19.2457	10.7422	27.3752	29.8183	27.3752	-8.80986	27.3752	-3.15407	27.3752	21.9762
27.4059	34.9725	19.2662	1.65731	19.2662	9.49141	27.4059	15.7722	27.4059	33.8844	27.4059	-4.30695	27.4059	-31.2081
27.4366	43.5272	19.2866	-0.80811	19.2866	43.2542	27.4366	-0.26378	27.4366	-23.4095	27.4366	6.54933	27.4366	2.61821
27.4673	48.0924	19.3071	10.7314	19.3071	90.0306	27.4673	24.7104	27.4673	9.30839	27.4673	38.4148	27.4673	19.4553
27.498	59.6682	19.3275	-8.72412	19.3275	109.821	27.498	1.69467	27.498	11.0381	27.498	12.2894	27.498	-1.69677
27.5287	67.2545	19.348	16.8253	19.348	227.624	27.5287	14.6891	27.5287	18.7796	27.5287	17.1731	27.5287	-14.8381
27.5594	65.8514	19.3685	12.3797	19.3685	276.441	27.5594	1.69367	27.5594	-26.4671	27.5594	21.0661	27.5594	-15.9687
27.5901	22.4588	19.3889	6.93897	19.3889	361.272	27.5901	-17.2916	27.5901	13.298	27.5901	25.9682	27.5901	-15.2114
27.6208	32.0769	19.4094	4.50322	19.4094	388.117	27.6208	-6.94541	27.6208	9.07497	27.6208	2.87942	27.6208	12.5566
27.6515	47.7054	19.4298	1.07242	19.4298	368.975	27.6515	-10.5891	27.6515	-2.13628	27.6515	-9.20016	27.6515	18.3355
27.6822	48.3446	19.4503	15.6466	19.4503	295.846	27.6822	-4.22257	27.6822	28.6643	27.6822	15.7294	27.6822	-17.875
27.7129	8.99426	19.4708	-11.7743	19.4708	265.731	27.7129	32.1541	27.7129	1.47663	27.7129	-8.33184	27.7129	-4.07463
27.7436	18.6545	19.4912	32.8097	19.4912	219.63	27.7436	42.5408	27.7436	23.3008	27.7436	-4.38393	27.7436	-16.2635
27.7743	-2.67466	19.5117	-10.6013	19.5117	141.543	27.7743	1.93773	27.7743	13.1368	27.7743	-22.4269	27.7743	4.55833
27.805	-33.9933	19.5322	-15.0074	19.5322	97.4687	27.805	1.34478	27.805	10.9846	27.805	31.5394	27.805	-29.6091
27.8357	-3.50391	19.5526	31.5915	19.5526	10.4084	27.8357	-1.23804	27.8357	0.84416	27.8357	4.51476	27.8357	5.23433
27.8664	13.996	19.5731	-3.80468	19.5731	24.3616	27.8664	4.18929	27.8664	-15.2844	27.8664	4.49931	27.8664	-16.9115
27.8971	-20.4935	19.5935	18.8041	19.5935	-22.6716	27.8971	-19.3732	27.8971	-16.4012	27.8971	-12.507	27.8971	-9.69979
27.9278	-16.7489	19.614	0.41781	19.614	-103.995	27.9278	36.0744	27.9278	-16.3668	27.9278	-0.50409	27.9278	5.52271
27.9585	-52.9937	19.6345	23.0365	19.6345	-141.995	27.9585	19.5321	27.9585	-17.3205	27.9585	-19.492	27.9585	13.756
27.9892	0	19.6549	4.66008	19.6549	0	27.9892	0	27.9892	0	27.9892	0	27.9892	0
		19.6754	-6.71136	19.6754
		19.6958	11.9221	19.6958
		19.7163	11.5606	19.7163
		19.7368	-15.796	19.7368
		19.7572	10.8523	19.7572
		19.7777	3.50561	19.7777
		19.7981	4.16385	19.7981
		19.8186	24.827	19.8186
		19.8391	-8.50485	19.8391
		19.8595	-3.83178	19.8595
		19.88	3.84624	19.88
		19.9004	25.5292	19.9004
		19.9209	31.2171	19.9209
		19.9414	3.90998	19.9414
		19.9618	2.60778	19.9618
		19.9823	0.31053	19.9823
		20.0027	-4.98177	20.0027
		20.0232	-1.26913	20.0232
		20.0437	10.4485	20.0437
		20.0641	-8.82901	20.0641
		20.0846	7.89848	20.0846
		20.105	-0.3691	20.105
		20.1255	22.3683	20.1255
		20.146	-9.8894	20.146
		20.1664	-14.1421	20.1664
		20.1869	10.3545	20.1869
		20.2074	22.8561	20.2074
		20.2278	11.3627	20.2278
		20.2483	-3.1258	20.2483
		20.2687	-13.6093	20.2687
		20.2892	17.912	20.2892
		20.3097	9.43838	20.3097
		20.3301	14.9697	20.3301
		20.3506	34.5059	20.3506
		20.371	6.04709	20.371
		20.3915	15.5932	20.3915
		20.412	14.1443	20.412
		20.4324	8.7003	20.4324
		20.4529	-7.73873	20.4529
		20.4733	-12.1728	20.4733
		20.4938	27.398	20.4938
		20.5143	9.97384	20.5143
		20.5347	8.55459	20.5347
		20.5552	31.1403	20.5552
		20.5756	42.7309	20.5756
		20.5961	34.3265	20.5961
		20.6166	24.9271	20.6166
		20.637	70.5325	20.637
		20.6575	28.143	20.6575
		20.6779	55.7583	20.6779
		20.6984	63.3787	20.6984
		20.7189	69.0039	20.7189
		20.7393	59.6341	20.7393
		20.7598	92.2693	20.7598
		20.7802	94.9094	20.7802
		20.8007	97.5545	20.8007
		20.8212	92.2045	20.8212
		20.8416	36.8594	20.8416
		20.8621	63.5193	20.8621
		20.8825	80.1841	20.8825
		20.903	32.8539	20.903
		20.9235	67.5286	20.9235
		20.9439	28.2083	20.9439
		20.9644	29.8929	20.9644
		20.9849	55.5825	20.9849
		21.0053	-10.723	21.0053
		21.0258	8.97649	21.0258
		21.0462	48.6809	21.0462
		21.0667	44.3903	21.0667
		21.0872	-10.8955	21.0872
		21.1076	18.8238	21.1076
		21.1281	53.548	21.1281
		21.1485	43.2771	21.1485
		21.169	22.0112	21.169
		21.1895	31.7503	21.1895
		21.2099	10.4942	21.2099
		21.2304	4.24315	21.2304
		21.2508	36.997	21.2508
		21.2713	31.7558	21.2713
		21.2918	27.5196	21.2918
		21.3122	-12.7117	21.3122
		21.3327	35.062	21.3327
		21.3531	30.8406	21.3531
		21.3736	43.6241	21.3736
		21.3941	38.4126	21.3941
		21.4145	41.206	21.4145
		21.435	38.0044	21.435
		21.4554	58.8078	21.4554
		21.4759	30.6161	21.4759
		21.4964	44.4293	21.4964
		21.5168	33.2474	21.5168
		21.5373	21.0706	21.5373
		21.5577	-7.10137	21.5577
		21.5782	-4.26836	21.5782
		21.5987	24.5696	21.5987
		21.6191	34.4125	21.6191
		21.6396	19.2603	21.6396
		21.66	15.1131	21.66
		21.6805	18.9709	21.6805
		21.701	33.8336	21.701
		21.7214	-6.29879	21.7214
		21.7419	-8.42621	21.7419
		21.7624	8.45132	21.7624
		21.7828	2.33379	21.7828
		21.8033	-13.7788	21.8033
		21.8237	5.11358	21.8237
		21.8442	12.0109	21.8442
		21.8647	3.91315	21.8647
		21.8851	-3.17964	21.8851
		21.9056	-24.2675	21.9056
		21.926	14.6496	21.926
		21.9465	2.57165	21.9465
		21.967	-10.5014	21.967
		21.9874	11.4306	21.9874
		22.0079	0.36746	22.0079
		22.0283	10.3093	22.0283
		22.0488	-2.74394	22.0488
		22.0693	7.20778	22.0693
		22.0897	7.16445	22.0897
		22.1102	-15.8739	22.1102
		22.1306	1.09263	22.1306
		22.1511	19.0641	22.1511
		22.1716	1.04059	22.1716
		22.192	1.02199	22.192
		22.2125	-19.9917	22.2125
		22.2329	-0.13792	22.2329
		22.2534	14.7208	22.2534
		22.2739	2.58443	22.2739
		22.2943	21.453	22.2943
		22.3148	5.32656	22.3148
		22.3352	16.205	22.3352
		22.3557	4.08847	22.3557
		22.3762	2.97685	22.3762
		22.3966	12.8702	22.3966
		22.4171	-19.2316	22.4171
		22.4376	-6.32834	22.4376
		22.458	-11.4202	22.458
		22.4785	4.49293	22.4785
		22.4989	3.41098	22.4989
		22.5194	-5.66602	22.5194
		22.5399	16.2619	22.5399
		22.5603	31.1948	22.5603
		22.5808	37.1327	22.5808
		22.6012	-4.92455	22.6012
		22.6217	-16.9768	22.6217
		22.6422	26.9759	22.6422
		22.6626	-15.0665	22.6626
		22.6831	-27.2233	22.6831
		22.7035	24.6248	22.7035
		22.724	2.47782	22.724
		22.7445	-1.66418	22.7445
		22.7649	-8.80123	22.7649
		22.7854	2.06667	22.7854
		22.8058	11.9395	22.8058
		22.8263	-20.1827	22.8263
		22.8468	0.70004	22.8468
		22.8672	-3.41227	22.8672
		22.8877	0.48035	22.8877
		22.9081	32.3779	22.9081
		22.9286	-28.7196	22.9286
		22.9491	33.1879	22.9491
		22.9695	4.10033	22.9695
		22.99	-7.98231	22.99
		23.0104	-12.06	23.0104
		23.0309	-15.1327	23.0309
		23.0514	4.65471	23.0514
		23.0718	-22.5529	23.0718
		23.0923	37.2445	23.0923
		23.1127	9.04676	23.1127
		23.1332	-1.146	23.1332
		23.1537	18.6662	23.1537
		23.1741	-1.51668	23.1741
		23.1946	28.3054	23.1946
		23.2151	12.1324	23.2151
		23.2355	1.9644	23.2355
		23.256	-15.1987	23.256
		23.2764	-14.3515	23.2764
		23.2969	-2.49934	23.2969
		23.3174	0.35774	23.3174
		23.3378	-23.7802	23.3378
		23.3583	25.0868	23.3583
		23.3787	-28.0413	23.3787
		23.3992	23.8356	23.3992
		23.4197	8.71738	23.4197
		23.4401	-6.39585	23.4401
		23.4606	12.4959	23.4606
		23.481	0.39252	23.481
		23.5015	-15.7059	23.5015
		23.522	13.2007	23.522
		23.5424	-1.88782	23.5424
		23.5629	-16.9714	23.5629
		23.5833	21.95	23.5833
		23.6038	-16.1237	23.6038
		23.6243	31.8076	23.6243
		23.6447	16.7439	23.6447
		23.6652	-22.315	23.6652
		23.6856	-2.36884	23.6856
		23.7061	16.5822	23.7061
		23.7266	8.53825	23.7266
		23.747	-12.5008	23.747
		23.7675	5.46511	23.7675
		23.7879	-2.56403	23.7879
		23.8084	0.41177	23.8084
		23.8289	-1.60749	23.8289
		23.8493	28.3782	23.8493
		23.8698	-10.6312	23.8698
		23.8903	18.3644	23.8903
		23.9107	8.36496	23.9107
		23.9312	-14.6296	23.9312
		23.9516	20.3809	23.9516
		23.9721	-0.60377	23.9721
		23.9926	-8.58345	23.9926
		24.013	11.4418	24.013
		24.0335	0.47202	24.0335
		24.0539	-8.49282	24.0539
		24.0744	2.54728	24.0744
		24.0949	6.59233	24.0949
		24.1153	-3.35768	24.1153
		24.1358	25.6973	24.1358
		24.1562	25.7571	24.1562
		24.1767	15.822	24.1767
		24.1972	2.89176	24.1972
		24.2176	7.96648	24.2176
		24.2381	-0.95384	24.2381
		24.2585	14.1308	24.2585
		24.279	-10.7797	24.279
		24.2995	19.3148	24.2995
		24.3199	-1.58569	24.3199
		24.3404	26.5187	24.3404
		24.3608	38.6281	24.3608
		24.3813	6.74235	24.3813
		24.4018	3.8616	24.4018
		24.4222	24.9858	24.4222
		24.4427	9.11492	24.4427
		24.4631	9.249	24.4631
		24.4836	30.388	24.4836
		24.5041	34.532	24.5041
		24.5245	24.6809	24.5245
		24.545	-5.16521	24.545
		24.5655	-9.0064	24.5655
		24.5859	-14.8426	24.5859
		24.6064	28.3261	24.6064
		24.6268	-4.50029	24.6268
		24.6473	28.6783	24.6473
		24.6678	-8.13815	24.6678
		24.6882	20.0503	24.6882
		24.7087	34.2438	24.7087
		24.7291	-18.5578	24.7291
		24.7496	10.6455	24.7496
		24.7701	0.85377	24.7701
		24.7905	7.06699	24.7905
		24.811	-5.71485	24.811
		24.8314	-28.4917	24.8314
		24.8519	6.2567	24.8519
		24.8724	1.01007	24.8724
		24.8928	-6.23161	24.8928
		24.9133	46.5317	24.9133
		24.9337	14.2999	24.9337
		24.9542	48.073	24.9542
		24.9747	21.8511	24.9747
		24.9951	-3.3658	24.9951
		25.0156	-2.5778	25.0156
		25.036	5.21514	25.036
		25.0565	19.013	25.0565
		25.077	-4.18413	25.077
		25.0974	9.62365	25.0974
		25.1179	12.4364	25.1179
		25.1383	7.25406	25.1383
		25.1588	18.0767	25.1588
		25.1793	24.9043	25.1793
		25.1997	25.7368	25.1997
		25.2202	17.5742	25.2202
		25.2406	19.4166	25.2406
		25.2611	-4.736	25.2611
		25.2816	-4.8837	25.2816
		25.302	19.9735	25.302
		25.3225	5.83574	25.3225
		25.343	11.7029	25.343
		25.3634	-7.42504	25.3634
		25.3839	38.452	25.3839
		25.4043	28.334	25.4043
		25.4248	43.2209	25.4248
		25.4453	18.1128	25.4453
		25.4657	32.0096	25.4657
		25.4862	55.9113	25.4862
		25.5066	35.8181	25.5066
		25.5271	20.7297	25.5271
		25.5476	21.6463	25.5476
		25.568	32.5679	25.568
		25.5885	49.4944	25.5885
		25.6089	29.4258	25.6089
		25.6294	15.3622	25.6294
		25.6499	33.3035	25.6499
		25.6703	12.2498	25.6703
		25.6908	-10.799	25.6908
		25.7112	13.1572	25.7112
		25.7317	19.1183	25.7317
		25.7522	19.0844	25.7522
		25.7726	8.0554	25.7726
		25.7931	36.0314	25.7931
		25.8135	16.0123	25.8135
		25.834	36.9981	25.834
		25.8545	35.9889	25.8545
		25.8749	35.9847	25.8749
		25.8954	34.9853	25.8954
		25.9158	14.991	25.9158
		25.9363	32.0016	25.9363
		25.9568	44.0171	25.9568
		25.9772	2.03756	25.9772
		25.9977	12.063	25.9977
		26.0182	50.0934	26.0182
		26.0386	45.1287	26.0386
		26.0591	32.1689	26.0591
		26.0795	58.2141	26.0795
		26.1	24.2643	26.1
		26.1205	53.3194	26.1205
		26.1409	12.3794	26.1409
		26.1614	45.4444	26.1614
		26.1818	35.5144	26.1818
		26.2023	33.5892	26.2023
		26.2228	2.66906	26.2228
		26.2432	64.7538	26.2432
		26.2637	34.8436	26.2637
		26.2841	-0.06177	26.2841
		26.3046	16.0378	26.3046
		26.3251	32.1424	26.3251
		26.3455	46.2519	26.3455
		26.366	43.3664	26.366
		26.3864	40.4858	26.3864
		26.4069	36.6101	26.4069
		26.4274	55.7394	26.4274
		26.4478	64.8736	26.4478
		26.4683	47.0128	26.4683
		26.4887	61.157	26.4887
		26.5092	86.306	26.5092
		26.5297	84.4601	26.5297
		26.5501	103.619	26.5501
		26.5706	70.7829	26.5706
		26.591	66.9518	26.591
		26.6115	104.126	26.6115
		26.632	94.3044	26.632
		26.6524	109.488	26.6524
		26.6729	80.6767	26.6729
		26.6934	77.8703	26.6934
		26.7138	80.0689	26.7138
		26.7343	92.2724	26.7343
		26.7547	89.4808	26.7547
		26.7752	87.6942	26.7752
		26.7957	53.9125	26.7957
		26.8161	48.1358	26.8161
		26.8366	68.364	26.8366
		26.857	31.5971	26.857
		26.8775	33.8353	26.8775
		26.898	23.0783	26.898
		26.9184	24.3263	26.9184
		26.9389	35.5793	26.9389
		26.9593	30.8372	26.9593
		26.9798	16.1	26.9798
		27.0003	35.3678	27.0003
		27.0207	23.6405	27.0207
		27.0412	-4.0818	27.0412
		27.0617	27.2008	27.0617
		27.0821	24.4884	27.0821
		27.1026	21.7809	27.1026
		27.123	-5.92161	27.123
		27.1435	0.3808	27.1435
		27.1639	-0.31184	27.1639
		27.1844	7.00046	27.1844
		27.2049	14.3177	27.2049
		27.2253	6.63991	27.2253
		27.2458	12.9671	27.2458
		27.2662	19.2991	27.2662
		27.2867	15.6362	27.2867
		27.3072	6.97816	27.3072
		27.3276	-1.67491	27.3276
		27.3481	30.677	27.3481
		27.3686	11.0338	27.3686
		27.389	25.3956	27.389
		27.4095	-10.2377	27.4095
		27.4299	-14.8661	27.4299
		27.4504	5.98792	27.4504
		27.4709	26.8469	27.4709
		27.4913	-5.28925	27.4913
		27.5118	-1.42042	27.5118
		27.5322	19.4534	27.5322
		27.5527	3.33208	27.5527
		27.5732	22.2157	27.5732
		27.5936	31.1044	27.5936
		27.6141	18.9979	27.6141
		27.6345	14.8964	27.6345
		27.655	12.7999	27.655
		27.6755	7.7083	27.6755
		27.6959	19.6216	27.6959
		27.7164	-0.46005	27.7164
		27.7368	-9.53681	27.7368
		27.7573	2.39137	27.7573
		27.7778	35.3245	27.7778
		27.7982	19.2626	27.7982
		27.8187	-8.79439	27.8187
		27.8392	-8.84642	27.8392
		27.8596	-14.8935	27.8596
		27.8801	51.0644	27.8801
		27.9005	-2.97282	27.9005
		27.921	5.99494	27.921
		27.9414	1.96764	27.9414
		27.9619	-1.05471	27.9619
		27.9824	-4.07211	27.9824
		28.0028	-22.0846	28.0028
		28.0233	6.90792	28.0233
		28.0437	-6.09465	28.0437
		28.0642	25.9077	28.0642
		28.0847	-8.08494	28.0847
		28.1051	44.9273	28.1051
		28.1256	5.94456	28.1256
		28.1461	-6.03328	28.1461
		28.1665	-0.00616	28.1665
		28.187	32.0259	28.187
		28.2074	4.0629	28.2074
		28.2279	5.10485	28.2279
		28.2484	42.1517	28.2484
		28.2688	-8.79641	28.2688
		28.2893	-10.7396	28.2893
		28.3097	3.32212	28.3097
		28.3302	-12.6112	28.3302
		28.3507	28.4604	28.3507
		28.3711	13.537	28.3711
		28.3916	-27.3815	28.3916
		28.412	-12.295	28.412
		28.4325	21.7964	28.4325
		28.453	-6.10722	28.453
		28.4734	1.99408	28.4734
		28.4939	-14.8997	28.4939
		28.5144	-10.982	28.5144
		28.5348	-13.0594	28.5348
		28.5553	19.8682	28.5553
		28.5757	33.8007	28.5757
		28.5962	1.73811	28.5962
		28.6166	4.6805	28.6166
		28.6371	29.6278	28.6371
		28.6576	37.5801	28.6576
		28.678	25.5374	28.678
		28.6985	39.4995	28.6985
		28.7189	35.4667	28.7189
		28.7394	43.4387	28.7394
		28.7599	26.4157	28.7599
		28.7803	70.3977	28.7803
		28.8008	69.3846	28.8008
		28.8213	55.3765	28.8213
		28.8417	56.3733	28.8417
		28.8622	65.375	28.8622
		28.8826	99.3817	28.8826
		28.9031	114.393	28.9031
		28.9236	134.41	28.9236
		28.944	136.431	28.944
		28.9645	154.458	28.9645
		28.9849	150.489	28.9849
		29.0054	162.526	29.0054
		29.0259	189.567	29.0259
		29.0463	193.613	29.0463
		29.0668	270.665	29.0668
		29.0872	254.721	29.0872
		29.1077	265.782	29.1077
		29.1282	280.848	29.1282
		29.1486	305.919	29.1486
		29.1691	308.995	29.1691
		29.1896	397.076	29.1896
		29.21	328.162	29.21
		29.2305	391.252	29.2305
		29.2509	425.348	29.2509
		29.2714	496.449	29.2714
		29.2919	494.554	29.2919
		29.3123	487.665	29.3123
		29.3328	603.78	29.3328
		29.3532	550.901	29.3532
		29.3737	689.026	29.3737
		29.3941	622.157	29.3941
		29.4146	640.292	29.4146
		29.4351	625.432	29.4351
		29.4555	670.577	29.4555
		29.476	661.727	29.476
		29.4965	611.883	29.4965
		29.5169	540.043	29.5169
		29.5374	520.208	29.5374
		29.5578	499.377	29.5578
		29.5783	378.552	29.5783
		29.5988	340.732	29.5988
		29.6192	286.917	29.6192
		29.6397	242.107	29.6397
		29.6601	212.301	29.6601
		29.6806	197.501	29.6806
		29.7011	177.705	29.7011
		29.7215	150.915	29.7215
		29.742	119.129	29.742
		29.7624	95.3488	29.7624
		29.7829	70.5731	29.7829
		29.8034	80.8024	29.8034
		29.8238	85.0366	29.8238
		29.8443	53.2758	29.8443
		29.8648	41.5199	29.8648
		29.8852	38.769	29.8852
		29.9057	0.02297	29.9057
		29.9261	-4.71808	29.9261
		29.9466	-0.45418	29.9466
		29.9671	-4.18533	29.9671
		29.9875	-16.9115	29.9875
		30.008	0	30.008

## Sheet: Figure 2e
1		2		3
800.72	33751	801.174	10533.2	800.627	9872.22
799.502	36307	799.955	10849.9	799.917	10152.1
798.284	39941	798.737	11587.7	799.207	10861.1
797.065	41082	797.519	12459.1	798.497	11406.2
795.847	43041	796.301	12667.6	797.786	11943.8
794.629	44581	795.083	13991.1	797.076	12161.8
793.411	45626	793.865	14340	796.366	12625
792.193	51148	792.646	15480.1	795.656	13033.3
790.975	54061	791.428	16378.3	794.945	13167.4
789.756	58637	790.21	16980.5	794.235	13309.7
788.538	61718	788.992	18579.6	793.525	13950.7
787.32	67792	787.774	19568.4	792.815	14797.2
786.102	69778	786.556	20586.3	792.105	15195.8
784.884	73763	785.338	22540.6	791.394	15560.4
783.666	78993	784.119	23668.6	790.684	16391
782.448	86847	782.901	25060	789.974	17006.2
781.229	89904	781.683	26973	789.264	17646.5
780.011	98570	780.465	28972.3	788.553	18650.7
778.793	104886	779.247	30863.6	787.843	18940.3
777.575	113733	778.029	32870.2	787.133	19402.1
776.357	119082	776.811	34808.8	786.423	20575
775.139	129845	775.592	36881.1	785.713	21561.8
773.92	138855	774.374	40412.7	785.002	22022.2
772.702	146975	773.156	42946.4	784.292	22958.3
771.484	155028	771.938	45736.7	783.582	24247.2
770.266	164995	770.72	49410.8	782.872	26148.6
769.048	177742	769.502	52719.9	782.162	27403.5
767.83	188483	768.284	56158.7	781.451	28804.2
766.612	201253	767.065	60500.6	780.741	30234
765.393	212180	765.847	64670.3	780.031	30992.4
764.175	228217	764.629	69742.3	779.321	32323.6
762.957	239732	763.411	74760	778.61	33622.2
761.739	254928	762.193	79723.4	777.9	34743.8
760.521	270456	760.975	85742.9	777.19	37297.2
759.303	285504	759.756	91790.4	776.48	38840.3
758.085	301939	758.538	97987.1	775.77	41883.3
756.866	318634	757.32	104961	775.059	43986.1
755.648	336601	756.102	112274	774.349	45184.7
754.43	351671	754.884	119693	773.639	46439.6
753.212	369076	753.666	127820	772.929	47770.8
751.994	391015	752.448	135735	772.218	49418.1
750.776	411127	751.229	144983	771.508	51656.9
749.558	430136	750.011	154018	770.798	54185.4
748.339	451592	748.793	163868	770.088	56929.2
747.121	473731	747.575	174047	769.378	59218.8
745.903	496594	746.357	184785	768.667	61275.7
744.685	520112	745.139	196023	767.957	63269.4
743.467	543877	743.92	208107	767.247	64422.9
742.249	572322	742.702	220445	766.537	66150
741.03	596353	741.484	233195	765.826	67416.7
739.812	620041	740.266	246921	765.116	70680.6
738.594	648823	739.048	260472	764.406	72163.2
737.376	675772	737.83	274840	763.696	75359.7
736.158	704874	736.612	289387	762.986	78511.8
734.94	733637	735.393	304153	762.275	80661.1
733.722	758130	734.175	319196	761.565	82840.3
732.503	790278	732.957	334299	760.855	86658.3
731.285	818469	731.739	348974	760.145	88570.8
730.067	846266	730.521	364316	759.434	91927.1
728.849	879091	729.303	378688	758.724	94482.6
727.631	905984	728.085	392023	758.014	99378.5
726.413	940208	726.866	405628	757.304	102779
725.195	972113	725.648	418564	756.594	107207
723.976	999891	724.43	431208	755.883	112401
722.758	1028660	723.212	442812	755.173	117101
721.54	1054320	721.994	453161	754.463	121447
720.322	1079230	720.776	462903	753.753	124976
719.104	1100010	719.558	471750	753.042	127859
717.886	1119670	718.339	479603	752.332	130770
716.667	1137150	717.121	486032	751.622	135245
715.449	1149480	715.903	491375	750.912	139967
714.231	1158850	714.685	496085	750.202	144613
713.013	1161370	713.467	499849	749.491	150710
711.795	1162100	712.249	503086	748.781	154489
710.577	1160020	711.03	504428	748.071	157172
709.359	1152160	709.812	504883	747.361	160075
708.14	1140510	708.594	504359	746.65	162459
706.922	1124600	707.376	502975	745.94	165060
705.704	1106290	706.158	501004	745.23	169642
704.486	1086080	704.94	497880	744.52	174692
703.268	1060840	703.722	493302	743.81	179956
702.05	1034010	702.503	488575	743.099	184547
700.831	1004680	701.285	482874	742.389	187310
699.613	972642	700.067	476999	741.679	191412
698.395	942329	698.849	469449	740.969	194033
697.177	905546	697.631	462922	740.259	196800
695.959	865935	696.413	455120	739.548	201099
694.741	829813	695.195	447482	738.838	206711
693.523	788977	693.976	438712	738.128	211978
692.304	749107	692.758	431167	737.418	217788
691.086	709709	691.54	422915	736.707	222843
689.868	669215	690.322	414545	735.997	227607
688.65	625809	689.104	406681	735.287	231300
687.432	587907	687.886	399157	734.577	236707
686.214	550528	686.667	391189	733.867	242201
684.996	513612	685.449	383106	733.156	247100
683.777	478193	684.231	375589	732.446	252830
682.559	444932	683.013	367796	731.736	261801
681.341	413408	681.795	359908	731.026	267412
680.123	379448	680.577	351378	730.315	273143
678.905	352234	679.359	343809	729.605	280838
677.687	326018	678.14	335678	728.895	284473
676.469	299942	676.922	327930	728.185	287544
675.25	277582	675.704	319389	727.475	292764
674.032	255683	674.486	311079	726.764	297689
672.814	239017	673.268	302935	726.054	305863
671.596	225813	672.05	294943	725.344	311962
670.378	217191	670.831	286608	724.634	319424
669.16	207848	669.613	278699	723.923	323246
667.941	194931	668.395	270120	723.213	326154
666.723	189694	667.177	262486	722.503	329235
665.505	178776	665.959	254459	721.793	331362
664.287	171332	664.741	246129	721.083	335163
663.069	165118	663.523	238333	720.372	338566
661.851	157994	662.304	230383	719.662	343386
660.633	152077	661.086	222311	718.952	346476
659.414	145168	659.868	214688	718.242	349175
658.196	139696	658.65	207033	717.531	350511
656.978	135656	657.432	199263	716.821	350870
655.76	130756	656.214	191595	716.111	350452
654.542	124561	654.996	184295	715.401	355306
653.324	120831	653.777	177129	714.691	358373
652.106	114776	652.559	169750	713.98	361688
650.887	112509	651.341	162686	713.27	367262
649.669	109225	650.123	155778	712.56	371572
648.451	105734	648.905	149606	711.85	376419
647.233	101377	647.687	142817	711.139	379558
646.015	100821	646.469	136848	710.429	382492
644.797	100611	645.25	131270	709.719	384801
643.578	97103	644.032	125122	709.009	389499
642.36	95385	642.814	119688	708.299	392256
641.142	95589	641.596	114033	707.588	397542
639.924	91884	640.378	108759	706.878	400798
638.706	90108	639.16	104089	706.168	403356
637.488	90071	637.941	98978.4	705.458	401674
636.27	86270	636.723	94267.4	704.748	401101
635.051	85101	635.505	89873.6	704.037	397189
633.833	84856	634.287	85350.3	703.327	397355
632.615	83289	633.069	81034.3	702.617	397291
631.397	79114	631.851	76930.1	701.907	395894
630.179	78420	630.633	72827.9	701.196	393581
628.961	74487	629.414	68980.2	700.486	388529
627.742	71354	628.196	64637.8	699.776	381067
626.524	67837	626.978	61353.6	699.066	373754
625.306	68596	625.76	57529.7	698.356	365809
624.088	65675	624.542	54119.7	697.645	362001
622.87	65972	623.324	50994.1	696.935	357115
621.652	61662	622.106	47939.2	696.225	353601
620.434	62392	620.887	44614.2	695.515	347381
619.215	60495	619.669	41756.1	694.804	339801
617.997	60948	618.451	39407.8	694.094	332291
616.779	58235	617.233	36617.9	693.384	325980
615.561	58940	616.015	34105	692.674	321063
614.343	59842	614.797	32160.2	691.964	314904
613.125	59418	613.578	29623	691.253	310935
611.907	59512	612.36	27718	690.543	306396
610.688	61222	611.142	25749.5	689.833	301213
609.47	60787	609.924	23796.9	689.123	295606
608.252	61575	608.706	22549.4	688.412	288608
607.034	59975	607.488	20596.2	687.702	281838
605.816	64267	606.27	19739.5	686.992	275947
604.598	61780	605.051	18220.2	686.282	269835
603.38	64933	603.833	17134.5	685.572	263923
602.161	60886	602.615	16239.6	684.861	256486
600.943	62472	601.397	14941.7	684.151	249489
599.725	61441	600.179	14173.6	683.441	242031
598.507	60946	598.961	13261.3	682.731	234523
597.289	56407	597.742	12575.8	682.02	226697
596.071	58026	596.524	11789.7	681.31	219785
594.852	56057	595.306	11389.8	680.6	212083
593.634	53442	594.088	10621.6	679.89	204679
592.416	53712	592.87	9822.41	679.18	197921
591.198	51270	591.652	9690.33	678.469	188715
589.98	50222	590.434	9311.64	677.759	180599
588.762	48330	589.215	8564.92	677.049	173687
587.544	46592	587.997	8429.59	676.339	164779
586.325	45196	586.779	7965.1	675.629	158005
585.107	42592	585.561	7701.72	674.918	150473
583.889	43863	584.343	7652.32	674.208	144260
582.671	43355	583.125	7027.41	673.498	137006
581.453	43562	581.907	7233.85	672.788	131208
580.235	43936	580.688	7037.55	672.077	125032
579.016	46159	579.47	6344	671.367	119473
577.798	46665	578.252	6304.87	670.657	114314
576.58	47913	577.034	5968.56	669.947	108599
575.362	50228	575.816	5923.19	669.237	103637
574.144	52547	574.598	5891.21	668.526	97898.6
572.926	52757	573.38	5584.8	667.816	93385.4
571.708	56066	572.161	5812.43	667.106	88981.2
570.489	60577	570.943	5374.33	666.396	83412.5
569.271	61277	569.725	5379.92	665.685	79475.7
568.053	65602	568.507	5597.67	664.975	75597.9
566.835	72006	567.289	5343.39	664.265	71463.9
565.617	75013	566.071	5000.45	663.555	66775
564.399	78632	564.852	5128.89	662.845	63347.9
563.181	81578	563.634	5075.98	662.134	58897.2
561.962	85467	562.416	5127.72	661.424	55436.8
560.744	87315	561.198	4892.68	660.714	52679.9
559.526	92121	559.98	5101.33	660.004	49579.9
558.308	93487	558.762	4924.14	659.293	46651.4
557.09	94183	557.544	4931.03	658.583	44109.7
555.872	93356	556.325	4725.24	657.873	41404.9
554.654	90019	555.107	4993.43	657.163	38964.6
553.435	87744	553.889	4556.63	656.453	37556.9
552.217	87242	552.671	4837.04	655.742	35144.4
550.999	82867	551.453	4497.61	655.032	32927.1
549.781	78408	550.235	4905.68	654.322	31029.2
548.563	72372	549.016	4606.29	653.612	29266.7
547.345	66442	547.798	4753.97	652.901	27985.4
546.126	64294	546.58	4748.25	652.191	25976.4
544.908	56672	545.362	5240.04	651.481	24561.8
543.69	54171	544.144	4721.6	650.771	23238.2
542.472	48707	542.926	5517.33	650.061	22043.1
541.254	43094	541.708	5813.99	649.35	20810.4
540.036	43508	540.489	6047.6	648.64	20026.4
538.818	38621	539.271	5742.23	647.93	18570.1
537.599	35809	538.053	6238.18	647.22	17334.7
536.381	35081	536.835	6383.65	646.509	16981.9
535.163	32909	535.617	6789.25	645.799	16021.5
533.945	28710	534.399	6766.89	645.089	15116.7
532.727	29334	533.181	7514.78	644.379	14432.6
531.509	26184	531.962	8098.35	643.669	13213.9
530.291	27186	530.744	8270.86	642.958	12700
529.072	24423	529.526	8895.25	642.248	12281.9
527.854	26980	528.308	9089.21	641.538	11825.7
526.636	26477	527.09	9493.12	640.828	11398.6
525.418	26278	525.872	9754.94	640.117	10767.4
524.2	27536	524.654	11071.3	639.407	10175
522.982	27988	523.435	11163.2	638.697	9894.44
521.763	28753	522.217	12079.3	637.987	9859.03
520.545	30970	520.999	12798.8	637.277	8877.78
519.327	31107	519.781	13670	636.566	8688.89
518.109	34322	518.563	14604.6	635.856	8402.08
516.891	36512	517.345	15095	635.146	8165.28
515.673	39177	516.126	16003.1	634.436	7715.97
514.455	40210	514.908	17019.7	633.726	7374.31
513.236	43200	513.69	18057.4	633.015	7562.5
512.018	46192	512.472	18930	632.305	6993.06
510.8	48015	511.254	19563.6	631.595	6791.67
509.582	49848	510.036	20554.7	630.885	6333.33
508.364	56379	508.818	21654.2	630.174	6425.69
507.146	58836	507.599	22497	629.464	6318.06
505.927	58509	506.381	23319.4	628.754	6025.69
504.709	57076	505.163	24320.1	628.044	5825.69
503.491	62817	503.945	24782.8	627.334	5959.03
502.273	63564	502.727	25832	626.623	5195.14
501.055	63730	501.509	26307.5	625.913	5454.86
499.837	62698	500.291	27161.5	625.203	5463.89
498.619	61331	499.072	27524.8	624.493	5185.42
497.4	62328	497.854	27798.5	623.782	4968.06
496.182	61295	496.636	28498.7	623.072	4814.58
494.964	59995	495.418	28595.5	622.362	4940.97
493.746	57548	494.2	28737.5	621.652	4952.78
492.528	56323	492.982	28866.2	620.942	4920.14
491.31	54354	491.763	29101.8	620.231	4507.64
490.092	51877	490.545	28796.6	619.521	4283.33
488.873	47361	489.327	28447.6	618.811	4400.69
487.655	47443	488.109	28251.3	618.101	4313.89
486.437	42743	486.891	28064.8	617.39	4353.47
485.219	41219	485.673	27602.4	616.68	4183.33
484.001	38602	484.455	27283.1	615.97	4313.89
482.783	36170	483.236	26321	615.26	3992.36
481.565	36604	482.018	25986.1	614.55	3897.22
480.346	32456	480.8	24915.4	613.839	3735.42
479.128	29160	479.582	24707.4	613.129	4004.86
477.91	26605	478.364	24115.5	612.419	4192.36
476.692	26557	477.146	23183.9	611.709	6600.69
475.474	24413	475.927	22343.6	610.998	4561.81
474.256	22884	474.709	21812.3	610.288	4231.94
473.037	18553	473.491	21333.3	609.578	3475
471.819	18433	472.273	19947.7	608.868	3966.67
470.601	19108	471.055	19627.7	608.158	3298.61
469.383	16441	469.837	18774.2	607.447	3907.64
468.165	14301	468.619	17821.3	606.737	3760.42
466.947	14782	467.4	17389.2	606.027	3692.36
465.729	13970	466.182	16832.1	605.317	3794.44
464.51	13700	464.964	15937.6	604.606	3376.39
463.292	12147	463.746	15333.2	603.896	3396.53
462.074	12677	462.528	14729.3	603.186	3434.03
460.856	10587	461.31	14080.4	602.476	3290.97
459.638	11953	460.092	13663.3	601.766	3401.39
458.42	9935	458.873	12799.7	601.055	3002.78
457.202	9015	457.655	12245.6	600.345	3242.36
455.983	10353	456.437	12147.2	599.635	3191.67
454.765	10348	455.219	11620.8	598.925	3375
453.547	8653	454.001	10792.1	598.215	2751.39
452.329	10673	452.783	10688.7	597.504	2878.47
451.111	8163	451.565	10183.7	596.794	3059.72
449.893	9582	450.346	9650.55	596.084	2882.64
448.674	10064	449.128	9199.71	595.374	2898.61
447.456	11162	447.91	9366.11	594.663	2970.14
446.238	8429	446.692	8534.11	593.953	2793.75
445.02	7395	445.474	8183.89	593.243	2736.11
443.802	8714	444.256	8233.55	592.533	2793.06
442.584	6979	443.037	7746.96	591.823	2574.31
441.366	10833	441.819	7302.62	591.112	2670.14
440.147	6414	440.601	7276.23	590.402	2607.64
438.929	8413	439.383	6748.82	589.692	2504.17
437.711	8972	438.165	6783.66	588.982	2531.25
436.493	9975	436.947	6142.11	588.271	2693.75
435.275	7550	435.729	5564	587.561	2595.14
434.057	6994	434.51	5781.62	586.851	2447.22
432.839	7329	433.292	5994.69	586.141	2446.53
431.62	7472	432.074	5179.46	585.431	2225.69
430.402	8214	430.856	4894.76	584.72	2035.42
429.184	9378	429.638	5103.8	584.01	2608.33
427.966	7921	428.42	4608.63	583.3	2386.11
426.748	7237	427.202	4404.27	582.59	2394.44
425.53	7252	425.983	3901.56	581.879	2211.11
424.311	6320	424.765	4038.32	581.169	1896.53
423.093	5838	423.547	3935.88	580.459	1863.89
421.875	5986	422.329	3833.96	579.749	1782.64
420.657	8384	421.111	3527.68	579.039	2046.53
419.439	6061	419.893	3326.18	578.328	1995.14
418.221	6005	418.674	3375.06	577.618	2215.28
417.003	4801	417.456	3070.21	576.908	2077.08
415.784	6347	416.238	2968.16	576.198	1783.33
414.566	5254	415.02	2943.07	575.487	1729.86
413.348	8828	413.802	2396.03	574.777	1377.78
412.13	7843	412.584	2352.48	574.067	2129.86
410.912	6851	411.366	2505.88	573.357	1885.42
409.694	7329	410.147	2246.01	572.647	1806.25
408.475	4679	408.929	2238.21	571.936	1804.86
407.257	5835	407.711	2204.93	571.226	1878.47
406.039	8680	406.493	2066.48	570.516	1902.08
404.821	5344	405.275	1831.05	569.806	1536.81
403.603	7981	404.057	1479.01	569.096	1604.86
402.385	6555	402.839	1681.42	568.385	1427.78
401.167	5608	401.62	1574.17	567.675	1628.47
399.948	5026	400.402	1819.22	566.965	1261.81
398.73	6586	399.184	1420.64	566.255	1838.19
397.512	5002	397.966	1048.71	565.544	1343.06
396.294	7183	396.748	1276.73	564.834	1333.33
395.076	4349	395.53	1391.65	564.124	1152.08
393.858	6155	394.311	1410.37	563.414	1456.94
392.64	5731	393.093	1079.91	562.704	1661.11
391.421	4770	391.875	1226.42	561.993	1506.25
390.203	3902	390.657	1092.39	561.283	1237.5
388.985	7396	389.439	851.24	560.573	1383.33
387.767	7516	388.221	1564.03	559.863	1486.11
386.549	4552	387.003	1107.86	559.152	1185.42
385.331	6452	385.784	1290.25	558.442	1039.58
384.112	6008	384.566	1133.99	557.732	1127.78
382.894	6519	383.348	978.25	557.022	1136.81
381.676	2761	382.13	1294.67	556.312	917.361
380.458	6017	380.912	1170.52	555.601	1204.17
379.24	8558	379.694	1170.39	554.891	1558.33
378.022	5362	378.475	953.29	554.181	1558.33
376.804	5735	377.257	915.72	553.471	1334.03
375.585	6968	376.039	905.84	552.76	1394.44
374.367	4106	374.821	1174.94	552.05	1038.89
373.149	7440	373.603	922.35	551.34	1040.28
371.931	5078	372.385	922.35	550.63	838.889
370.713	5169	371.167	1047.93	549.92	1063.89
369.495	2204	369.948	755.17	549.209	988.194
368.277	7006	368.73	739.83	548.499	953.472
367.058	5011	367.512	874.12	547.789	1167.36
365.84	3916	366.294	974.35	547.079	706.25
364.622	5661	365.076	615.55	546.368	718.056
363.404	3667	363.858	587.47	545.658	912.5
362.186	6140	362.64	1004.51	544.948	642.361
360.968	6280	361.421	820.69	544.238	600
359.75	4958	360.203	823.68	543.528	645.833
358.531	5196	358.985	1056.38	542.817	988.194
357.313	5772	357.767	571.74	542.107	882.639
356.095	4176	356.549	974.61	541.397	785.417
354.877	3927	355.331	980.98	540.687	597.917
353.659	5721	354.112	662.48	539.976	1111.11
352.441	6374	352.894	995.41	539.266	654.861
351.222	4625	351.676	452.66	538.556	1025.69
350.004	5087	350.458	855.4	537.846	922.222
348.786	4890	349.24	952.25	537.136	811.806
347.568	3761	348.022	1006.46	536.425	984.028
346.35	3375	346.804	861.51	535.715	1120.14
345.132	4930	345.585	794.04	535.005	680.556
343.914	3237	344.367	499.85	534.295	718.75
342.695	5275	343.149	889.98	533.585	417.361
341.477	2777	341.931	811.2	532.874	581.25
340.259	5409	340.713	435.11	532.164	783.333
339.041	5395	339.495	785.59	531.454	888.194
337.823	4522	338.277	454.35	530.744	829.861
336.605	4258	337.058	560.43	530.033	750
335.387	5325	335.84	956.41	529.323	431.944
334.168	7638	334.622	505.83	528.613	590.972
332.95	5757	333.404	569.53	527.903	677.778
331.732	4214	332.186	483.34	527.193	577.083
330.514	5256	330.968	740.09	526.482	604.861
329.296	5298	329.75	607.49	525.772	593.056
328.078	5372	328.531	802.49	525.062	240.972
326.859	4236	327.313	584.35	524.352	448.611
325.641	5190	326.095	711.1	523.641	584.028
324.423	4499	324.877	881.27	522.931	574.306
323.205	5273	323.659	773.63	522.221	456.944
321.987	6056	322.441	661.7	521.511	511.806
320.769	3980	321.222	556.4	520.801	512.5
319.551	4276	320.004	579.28	520.09	547.222
318.332	3004	318.786	764.53	519.38	573.611
317.114	7282	317.568	613.73	518.67	333.333
315.896	4481	316.35	257.27	517.96	249.306
314.678	3796	315.132	726.05	517.249	613.194
313.46	4643	313.914	325.78	516.539	478.472
312.242	3571	312.695	328.38	515.829	605.556
311.024	5336	311.477	793	515.119	588.889
309.805	5037	310.259	622.44	514.409	529.167
308.587	5860	309.041	911.04	513.698	279.167
307.369	2176	307.823	691.99	512.988	459.028
306.151	4198	306.605	776.88	512.278	574.306
304.933	4584	305.387	585.52	511.568	668.056
303.715	4748	304.168	470.6	510.857	635.417
302.496	3608	302.95	590.72	510.147	375.694
301.278	5233	301.732	582.4	509.437	368.056
300.06	3898	300.514	618.02	508.727	562.5
298.842	2618	299.296	466.44	508.017	370.833
297.624	4959	298.078	772.2	507.306	178.472
296.406	5161	296.859	415.48	506.596	351.389
295.188	5994	295.641	574.6	505.886	286.111
293.969	3389	294.423	665.86	505.176	531.944
292.751	4972	293.205	648.18	504.465	754.861
291.533	6560	291.987	741.26	503.755	841.667
290.315	2919	290.769	593.06	503.045	259.722
289.097	5545	289.551	581.36	502.335	725
287.879	6121	288.332	493.48	501.625	447.917
286.66	4501	287.114	676.65	500.914	187.5
285.442	2904	285.896	810.81	500.204	442.361
284.224	6475	284.678	509.08	499.494	184.722
283.006	5381	283.46	835.64	498.784	552.778
281.788	6596	282.242	524.42	498.074	430.556
280.57	3224	281.024	778.18	497.363	220.139
279.352	4782	279.805	408.59	496.653	375.694
278.133	4214	278.587	514.28	495.943	618.75
276.915	3156	277.369	695.89	495.233	523.611
		276.151	325	494.522	652.083
		274.933	555.23	493.812	245.139
		273.715	506.87	493.102	584.028
		272.496	384.28	492.392	566.667
		271.278	378.3	491.682	588.889
		270.06	689.65	490.971	193.75
		268.842	457.73	490.261	625.694
		267.624	558.35	489.551	413.889
		266.406	785.98	488.841	369.444
		265.188	649.35	488.13	255.556
		263.969	429.26	487.42	322.222
		262.751	299.91	486.71	398.611
		261.533	612.17	486	388.889
		260.315	510.9	485.29	301.389
		259.097	458.51	484.579	359.028
		257.879	520.52	483.869	647.222
		256.66	729.17	483.159	174.306
		255.442	196.69	482.449	773.611
		254.224	278.59	481.738	303.472
		253.006	623.09	481.028	598.611
		251.788	585.39	480.318	473.611
		250.57	476.45	479.608	340.972
		249.352	583.31	478.898	583.333
		248.133	382.59	478.187	402.083
		246.915	275.08	477.477	387.5
		245.697	699.66	476.767	90.2778
		244.479	376.87	476.057	883.333
		243.261	698.75	475.346	469.444
		242.043	533.78	474.636	223.611
		240.825	736.84	473.926	815.972
		239.606	843.96	473.216	393.75
		238.388	207.74	472.506	539.583
		237.17	510.9	471.795	225.694
		235.952	82.94	471.085	482.639
		234.734	274.04	470.375	391.667
		233.516	672.23	469.665	10.4167
		232.297	575.38	468.954	156.944
		231.079	548.86	468.244	434.722
		229.861	957.97	467.534	399.306
		228.643	471.25	466.824	471.528
		227.425	698.88	466.114	306.25
		226.207	391.82	465.403	477.778
		224.989	514.93	464.693	492.361
		223.77	469.43	463.983	512.5
		222.552	577.72	463.273	100.694
		221.334	692.51	462.562	238.194
		220.116	675.35	461.852	495.833
		218.898	324.09	461.142	204.167
		217.68	427.96	460.432	445.833
		216.462	664.82	459.722	182.639
		215.243	600.73	459.011	689.583
		214.025	612.82	458.301	475.694
		212.807	195.39	457.591	563.194
		211.589	207.74	456.881	283.333
		210.371	600.08	456.171	297.222
		209.153	603.85	455.46	314.583
		207.934	641.68	454.75	481.25
		206.716	620.75	454.04	198.611
		205.498	586.95	453.33	446.528
		204.28	637.65	452.619	543.056
		203.062	689.65	451.909	500.694
		201.844	453.18	451.199	429.167
		200.626	938.99	450.489	343.75
		199.407	593.32	449.779	259.722
		198.189	362.7	449.068	490.278
		--	--	448.358	447.917
		--	--	447.648	515.278
		--	--	446.938	434.722
		--	--	446.227	292.361
		--	--	445.517	740.278
		--	--	444.807	201.389
		--	--	444.097	268.056
		--	--	443.387	388.889
		--	--	442.676	431.944
		--	--	441.966	105.556
		--	--	441.256	381.25
		--	--	440.546	283.333
		--	--	439.835	298.611
		--	--	439.125	456.25
		--	--	438.415	305.556
		--	--	437.705	229.167
		--	--	436.995	347.222
		--	--	436.284	352.778
		--	--	435.574	345.833
		--	--	434.864	408.333
		--	--	434.154	204.861
		--	--	433.443	463.194
		--	--	432.733	381.25
		--	--	432.023	211.111
		--	--	431.313	515.972
		--	--	430.603	372.222
		--	--	429.892	520.139
		--	--	429.182	288.194
		--	--	428.472	121.528
		--	--	427.762	355.556
		--	--	427.051	362.5
		--	--	426.341	306.25
		--	--	425.631	-75.6944
		--	--	424.921	316.667
		--	--	424.211	381.25
		--	--	423.5	492.361
		--	--	422.79	167.361
		--	--	422.08	384.722
		--	--	421.37	473.611
		--	--	420.66	435.417
		--	--	419.949	323.611
		--	--	419.239	81.25
		--	--	418.529	354.861
		--	--	417.819	517.361
		--	--	417.108	187.5
		--	--	416.398	463.194
		--	--	415.688	527.778
		--	--	414.978	495.139
		--	--	414.268	604.861
		--	--	413.557	537.5
		--	--	412.847	503.472
		--	--	412.137	165.278
		--	--	411.427	445.833
		--	--	410.716	513.889
		--	--	410.006	279.167
		--	--	409.296	808.333
		--	--	408.586	177.778
		--	--	407.876	322.222
		--	--	407.165	280.556
		--	--	406.455	158.333
		--	--	405.745	307.639
		--	--	405.035	435.417
		--	--	404.324	361.111
		--	--	403.614	190.972
		--	--	402.904	-7.63889
		--	--	402.194	378.472
		--	--	401.484	268.75
		--	--	400.773	504.167
		--	--	400.063	295.139
		--	--	399.353	172.222
		--	--	398.643	635.417
		--	--	397.932	518.056
		--	--	397.222	652.083
		--	--	396.512	438.194
		--	--	395.802	97.9167
		--	--	395.092	282.639
		--	--	394.381	275.694
		--	--	393.671	332.639
		--	--	392.961	138.194
		--	--	392.251	329.861
		--	--	391.541	375
		--	--	390.83	392.361
		--	--	390.12	365.278
		--	--	389.41	266.667
		--	--	388.7	179.861
		--	--	387.989	503.472
		--	--	387.279	311.806
		--	--	386.569	615.278
		--	--	385.859	115.972
		--	--	385.149	115.278
		--	--	384.438	469.444
		--	--	383.728	413.889
		--	--	383.018	90.9722
		--	--	382.308	456.944
		--	--	381.597	510.417
		--	--	380.887	109.028
		--	--	380.177	603.472
		--	--	379.467	493.75
		--	--	378.757	525.694
		--	--	378.046	13.1944
		--	--	377.336	265.278
		--	--	376.626	164.583
		--	--	375.916	480.556
		--	--	375.205	-29.8611
		--	--	374.495	377.778
		--	--	373.785	411.111
		--	--	373.075	142.361
		--	--	372.365	386.806
		--	--	371.654	545.833
		--	--	370.944	3.47222
		--	--	370.234	245.833
		--	--	369.524	554.861
		--	--	368.813	263.889
		--	--	368.103	479.167
		--	--	367.393	273.611
		--	--	366.683	354.861
		--	--	365.973	281.944
		--	--	365.262	412.5
		--	--	364.552	430.556
		--	--	363.842	426.389
		--	--	363.132	256.25
		--	--	362.421	222.222
		--	--	361.711	224.306
		--	--	361.001	146.528
		--	--	360.291	379.861
		--	--	359.581	171.528
		--	--	358.87	318.056
		--	--	358.16	298.611
		--	--	357.45	36.8056
		--	--	356.74	502.083
		--	--	356.029	280.556
		--	--	355.319	582.639
		--	--	354.609	513.889
		--	--	353.899	184.028
		--	--	353.189	609.028
		--	--	352.478	397.917
		--	--	351.768	326.389
		--	--	351.058	535.417
		--	--	350.348	42.3611
		--	--	349.638	240.278
		--	--	348.927	411.806
		--	--	348.217	284.722
		--	--	347.507	594.444
		--	--	346.797	245.139
		--	--	346.086	256.25
		--	--	345.376	549.306
		--	--	344.666	421.528
		--	--	343.956	624.306
		--	--	343.246	457.639
		--	--	342.535	466.667
		--	--	341.825	327.083
		--	--	341.115	468.75
		--	--	340.405	387.5
		--	--	339.694	338.889
		--	--	338.984	373.611
		--	--	338.274	193.75
		--	--	337.564	-203.472
		--	--	336.854	22.9167
		--	--	336.143	216.667
		--	--	335.433	229.167
		--	--	334.723	165.972
		--	--	334.013	166.667
		--	--	333.302	255.556
		--	--	332.592	-3.47222
		--	--	331.882	581.944
		--	--	331.172	565.972
		--	--	330.462	338.889
		--	--	329.751	478.472
		--	--	329.041	86.8056
		--	--	328.331	345.833
		--	--	327.621	555.556
		--	--	326.91	431.944
		--	--	326.2	324.306
		--	--	325.49	412.5
		--	--	324.78	548.611
		--	--	324.07	188.889
		--	--	323.359	281.944
		--	--	322.649	359.722
		--	--	321.939	323.611
		--	--	321.229	479.167
		--	--	320.519	349.306
		--	--	319.808	373.611
		--	--	319.098	186.806
		--	--	318.388	372.222
		--	--	317.678	206.944
		--	--	316.967	253.472
		--	--	316.257	200.694
		--	--	315.547	426.389
		--	--	314.837	334.028
		--	--	314.127	509.028
		--	--	313.416	211.806
		--	--	312.706	163.889
		--	--	311.996	413.194
		--	--	311.286	265.972
		--	--	310.575	150.694
		--	--	309.865	357.639
		--	--	309.155	164.583
		--	--	308.445	411.806
		--	--	307.735	514.583
		--	--	307.024	295.833
		--	--	306.314	-44.4444
		--	--	305.604	570.139
		--	--	304.894	538.889
		--	--	304.183	294.444
		--	--	303.473	335.417
		--	--	302.763	342.361
		--	--	302.053	357.639
		--	--	301.343	634.722
		--	--	300.632	500.694
		--	--	299.922	413.194
		--	--	299.212	366.667
		--	--	298.502	143.056
		--	--	297.791	256.25
		--	--	297.081	564.583
		--	--	296.371	62.5
		--	--	295.661	320.833
		--	--	294.951	262.5
		--	--	294.24	525
		--	--	293.53	129.167
		--	--	292.82	362.5
		--	--	292.11	575
		--	--	291.399	550
		--	--	290.689	286.806
		--	--	289.979	211.111
		--	--	289.269	415.972
		--	--	288.559	-218.75
		--	--
		--	--
		--	--
		--	--
		--	--
		--	--
		--	--
		--	--
		--	--
		--	--
		--	--
		--	--
		--	--
		--	--
		--	--
		--	--
		--	--
		--	--
		--	--
		--	--
		--	--
		--	--
		--	--
		--	--
		--	--
		--	--
		--	--
		--	--
		--	--
		--	--
		--	--
		--	--
		--	--
		--	--
		--	--
		--	--
		--	--
		--	--
		--	--
		--	--
		--	--
		--	--
		--	--
		--	--
		--	--
		--	--
		--	--
		--	--
		--	--
		--	--
		--	--
		--	--
		--	--
		--	--
		--	--
		--	--
		--	--
		--	--
		--	--
		--	--
		--	--
		--	--
		--	--
		--	--
		--	--
		--	--
		--	--
		--	--
		--	--
		--	--
		--	--
		--	--
		--	--
		--	--
		--	--
		--	--
		--	--
		--	--
		--	--
		--	--
		--	--
		--	--
		--	--
		--	--
		--	--
		--	--
		--	--
		--	--
		--	--
		--	--
		--	--
		--	--
		--	--
		--	--
		--	--
		--	--
		--	--
		--	--
		--	--
		--	--
		--	--
		--	--
		--	--
		--	--
		--	--
		--	--
		--	--
		--	--
		--	--
		--	--
		--	--
		--	--
		--	--
		--	--
		--	--
		--	--
		--	--
		--	--
		--	--
		--	--
		--	--
		--	--
		--	--
		--	--
		--	--
		--	--
		--	--
		--	--
		--	--
		--	--
		--	--
		--	--
		--	--
		--	--
		--	--
		--	--
		--	--
		--	--
		--	--
		--	--
		--	--
		--	--
		--	--
		--	--
		--	--
		--	--
		--	--
		--	--
		--	--
		--	--
		--	--
		--	--
		--	--
		--	--
		--	--
		--	--
		--	--
		--	--
		--	--
		--	--
		--	--
		--	--
		--	--
		--	--
		--	--
		--	--
		--	--
		--	--
		--	--
		--	--
		--	--
		--	--
		--	--
		--	--
		--	--
		--	--
		--	--
		--	--
		--	--
		--	--
		--	--
		--	--
		--	--
		--	--
		--	--
		--	--
		--	--
		--	--
		--	--
		--	--
		--	--
		--	--
		--	--
		--	--
		--	--
		--	--
		--	--
		--	--
		--	--
		--	--
		--	--
		--	--
		--	--
		--	--
		--	--
		--	--
		--	--
		--	--
		--	--
		--	--
		--	--
		--	--
		--	--
		--	--
		--	--
		--	--
		--	--
		--	--
		--	--
		--	--
		--	--
		--	--
		--	--
		--	--
		--	--
		--	--
		--	--
		--	--
		--	--
		--	--
		--	--
		--	--
		--	--
		--	--
		--	--
		--	--
		--	--
		--	--
		--	--
		--	--
		--	--
		--	--
		--	--
		--	--
		--	--
		--	--
		--	--
		--	--
		--	--
		--	--
		--	--
		--	--
		--	--
		--	--
		--	--
		--	--
		--	--
		--	--
		--	--
		--	--
		--	--
		--	--
		--	--
		--	--
		--	--
		--	--
		--	--
		--	--
		--	--
		--	--
		--	--
		--	--
		--	--
		--	--
		--	--
		--	--
		--	--
		--	--
		--	--
		--	--
		--	--
		--	--
		--	--
		--	--
		--	--
		--	--
		--	--
		--	--
		--	--
		--	--
		--	--
		--	--
		--	--
		--	--
		--	--
		--	--
		--	--
		--	--
		--	--
		--	--
		--	--
		--	--
		--	--
		--	--
		--	--
		--	--
		--	--
		--	--
		--	--
		--	--
		--	--
		--	--
		--	--
		--	--
		--	--
		--	--
		--	--
		--	--
		--	--
		--	--
		--	--
		--	--
		--	--
		--	--
		--	--
		--	--
		--	--
		--	--
		--	--
		--	--
		--	--
		--	--
		--	--
		--	--
		--	--
		--	--
		--	--
		--	--
		--	--
		--	--
		--	--
		--	--
		--	--
		--	--
		--	--
		--	--
		--	--
		--	--
		--	--
		--	--
		--	--
		--	--
		--	--
		--	--
		--	--
		--	--
		--	--
		--	--
		--	--
		--	--
		--	--
		--	--
		--	--
		--	--
		--	--
		--	--
		--	--
		--	--
		--	--
		--	--
		--	--
		--	--
		--	--
		--	--
		--	--
		--	--
		--	--
		--	--
		--	--
		--	--
		--	--
		--	--
		--	--
		--	--
		--	--
		--	--
		--	--
		--	--
		--	--
		--	--
		--	--
		--	--
		--	--
		--	--
		--	--
		--	--
		--	--
		--	--
		--	--
		--	--
		--	--
		--	--
		--	--
		--	--
		--	--
		--	--
		--	--
		--	--
		--	--
		--	--
		--	--
		--	--
		--	--
		--	--
		--	--
		--	--
		--	--
		--	--
		--	--
		--	--
		--	--
		--	--
		--	--
		--	--
		--	--
		--	--
		--	--
		--	--
		--	--
		--	--
		--	--
		--	--
		--	--
		--	--
		--	--
		--	--
		--	--
		--	--
		--	--
		--	--
		--	--
		--	--
		--	--
		--	--
		--	--
		--	--
		--	--
		--	--
		--	--
		--	--
		--	--
		--	--
		--	--
		--	--
		--	--
		--	--
		--	--
		--	--
		--	--
		--	--
		--	--
		--	--
		--	--
		--	--
		--	--
		--	--
		--	--
		--	--
		--	--
		--	--
		--	--
		--	--
		--	--
		--	--
		--	--
		--	--
		--	--
		--	--
		--	--
		--	--
		--	--
		--	--
		--	--
		--	--
		--	--
		--	--
		--	--
		--	--
		--	--
		--	--
		--	--
		--	--
		--	--
		--	--
		--	--
		--	--
		--	--
		--	--
		--	--
		--	--
		--	--
		--	--
		--	--
		--	--
		--	--
		--	--
		--	--
		--	--
		--	--
		--	--
		--	--
		--	--
		--	--
		--	--
		--	--
		--	--
		--	--
		--	--
		--	--
		--	--
		--	--
		--	--
		--	--
		--	--
		--	--
		--	--
		--	--
		--	--
		--	--
		--	--
		--	--
		--	--
		--	--
		--	--
		--	--
		--	--
		--	--
		--	--
		--	--
		--	--
		--	--
		--	--
		--	--
		--	--
		--	--
		--	--
		--	--
		--	--
		--	--
		--	--
		--	--
		--	--
		--	--
		--	--
		--	--
		--	--
		--	--
		--	--
		--	--
		--	--
		--	--
		--	--
		--	--
		--	--
		--	--
		--	--
		--	--
		--	--
		--	--
		--	--
		--	--
		--	--
		--	--
		--	--
		--	--
		--	--
		--	--
		--	--
		--	--
		--	--
		--	--
		--	--
		--	--
		--	--
		--	--
		--	--
		--	--
		--	--
		--	--
		--	--
		--	--
		--	--
		--	--
		--	--
		--	--
		--	--
		--	--
		--	--
		--	--
		--	--
		--	--
		--	--
		--	--
		--	--
		--	--
		--	--
		--	--
		--	--
		--	--
		--	--
		--	--
		--	--
		--	--
		--	--
		--	--
		--	--
		--	--
		--	--
		--	--
		--	--
		--	--
		--	--
		--	--
		--	--
		--	--
		--	--
		--	--
		--	--
		--	--
		--	--
		--	--
		--	--
		--	--
		--	--
		--	--
		--	--
		--	--
		--	--
		--	--
		--	--
		--	--
		--	--
		--	--
		--	--
		--	--
		--	--
		--	--
		--	--
		--	--
		--	--
		--	--
		--	--
		--	--
		--	--
		--	--
		--	--
		--	--
		--	--
		--	--
		--	--
		--	--
		--	--
		--	--
		--	--
		--	--
		--	--
		--	--
		--	--
		--	--
		--	--
		--	--
		--	--
		--	--
		--	--
		--	--
		--	--
		--	--
		--	--
		--	--
		--	--
		--	--
		--	--
		--	--
		--	--
		--	--
		--	--
		--	--
		--	--
		--	--
		--	--
		--	--
		--	--
		--	--
		--	--
		--	--
		--	--
		--	--
		--	--
		--	--
		--	--
		--	--
		--	--
		--	--
		--	--
		--	--
		--	--
		--	--
		--	--
		--	--
		--	--
		--	--
		--	--
		--	--
		--	--
		--	--
		--	--
		--	--
		--	--
		--	--
		--	--
		--	--
		--	--
		--	--
		--	--
		--	--
		--	--
		--	--
		--	--
		--	--
		--	--
		--	--
		--	--
		--	--
		--	--
		--	--
		--	--
		--	--
		--	--
		--	--
		--	--
		--	--
		--	--
		--	--
		--	--
		--	--
		--	--
		--	--
		--	--
		--	--
		--	--
		--	--
		--	--
		--	--
		--	--
		--	--
		--	--
		--	--
		--	--
		--	--
		--	--
		--	--
		--	--
		--	--
		--	--
		--	--
		--	--
		--	--
		--	--
		--	--
		--	--
		--	--
		--	--
		--	--
		--	--
		--	--
		--	--
		--	--
		--	--
		--	--
		--	--
		--	--
		--	--
		--	--
		--	--
		--	--
		--	--
		--	--
		--	--
		--	--
		--	--
		--	--
		--	--
		--	--
		--	--
		--	--
		--	--
		--	--
		--	--
		--	--
		--	--
		--	--
		--	--
		--	--
		--	--
		--	--
		--	--
		--	--
		--	--
		--	--
		--	--
		--	--
		--	--
		--	--
		--	--
		--	--
		--	--
		--	--
		--	--
		--	--
		--	--
		--	--
		--	--
		--	--
		--	--
		--	--
		--	--
		--	--
		--	--
		--	--
		--	--
		--	--
		--	--
		--	--
		--	--
		--	--
		--	--
		--	--
		--	--
		--	--
		--	--
		--	--
		--	--
		--	--
		--	--
		--	--
		--	--
		--	--
		--	--
		--	--
		--	--
		--	--
		--	--
		--	--
		--	--
		--	--
		--	--
		--	--
		--	--
		--	--
		--	--
		--	--
		--	--
		--	--
		--	--
		--	--
		--	--
		--	--
		--	--
		--	--
		--	--
		--	--
		--	--
		--	--
		--	--
		--	--
		--	--
		--	--
		--	--
		--	--
		--	--
		--	--
		--	--
		--	--
		--	--
		--	--
		--	--
		--	--
		--	--
		--	--
		--	--
		--	--
		--	--
		--	--
		--	--
		--	--
		--	--
		--	--
		--	--
		--	--
		--	--
		--	--
		--	--
		--	--
		--	--
		--	--
		--	--
		--	--
		--	--
		--	--
		--	--
		--	--
		--	--
		--	--
		--	--
		--	--
		--	--
		--	--
		--	--
		--	--
		--	--
		--	--
		--	--
		--	--
		--	--
		--	--
		--	--
		--	--
		--	--
		--	--
		--	--
		--	--
		--	--
		--	--
		--	--
		--	--
		--	--
		--	--
		--	--
		--	--
		--	--
		--	--
		--	--
		--	--
		--	--
		--	--
		--	--
		--	--
		--	--
		--	--
		--	--
		--	--
		--	--
		--	--
		--	--
		--	--
		--	--
		--	--
		--	--
		--	--
		--	--
		--	--
		--	--
		--	--
		--	--
		--	--
		--	--
		--	--
		--	--
		--	--
		--	--
		--	--
		--	--
		--	--
		--	--
		--	--
		--	--
		--	--
		--	--
		--	--
		--	--
		--	--
		--	--
		--	--
		--	--
		--	--
		--	--
		--	--
		--	--
		--	--
		--	--
		--	--
		--	--
		--	--
		--	--
		--	--
		--	--
		--	--
		--	--
		--	--
		--	--
		--	--
		--	--
		--	--
		--	--
		--	--
		--	--
		--	--
		--	--
		--	--
		--	--
		--	--
		--	--
		--	--
		--	--
		--	--
		--	--
		--	--
		--	--
		--	--
		--	--
		--	--
		--	--
		--	--
		--	--
		--	--
		--	--
		--	--
		--	--
		--	--
		--	--
		--	--
		--	--
		--	--
		--	--
		--	--
		--	--
		--	--
		--	--
		--	--
		--	--
		--	--
		--	--
		--	--
		--	--
		--	--
		--	--
		--	--
		--	--
		--	--
		--	--
		--	--
		--	--
		--	--
		--	--
		--	--
		--	--
		--	--
		--	--
		--	--
		--	--
		--	--
		--	--
		--	--
		--	--
		--	--
		--	--
		--	--
		--	--
		--	--
		--	--
		--	--
		--	--
		--	--
		--	--
		--	--
		--	--
		--	--
		--	--
		--	--
		--	--
		--	--
		--	--
		--	--
		--	--
		--	--
		--	--
		--	--
		--	--
		--	--
		--	--
		--	--
		--	--
		--	--
		--	--
		--	--
		--	--
		--	--
		--	--
		--	--
		--	--
		--	--
		--	--
		--	--
		--	--
		--	--
		--	--
		--	--
		--	--
		--	--
		--	--
		--	--
		--	--
		--	--
		--	--
		--	--
		--	--
		--	--
		--	--
		--	--
		--	--
		--	--
		--	--
		--	--
		--	--
		--	--
		--	--
		--	--
		--	--
		--	--
		--	--
		--	--
		--	--
		--	--
		--	--
		--	--
		--	--
		--	--
		--	--
		--	--
		--	--
		--	--
		--	--
		--	--
		--	--
		--	--
		--	--
		--	--
		--	--
		--	--
		--	--
		--	--
		--	--
		--	--
		--	--
		--	--
		--	--
		--	--
		--	--
		--	--
		--	--
		--	--
		--	--
		--	--
		--	--
		--	--
		--	--
		--	--
		--	--
		--	--
		--	--
		--	--
		--	--
		--	--
		--	--
		--	--
		--	--
		--	--
		--	--
		--	--
		--	--
		--	--
		--	--
		--	--
		--	--
		--	--
		--	--
		--	--
		--	--
		--	--
		--	--
		--	--
		--	--
		--	--
		--	--
		--	--
		--	--
		--	--
		--	--
		--	--
		--	--
		--	--
		--	--
		--	--
		--	--
		--	--
		--	--
		--	--
		--	--
		--	--
		--	--
		--	--
		--	--
		--	--
		--	--
		--	--
		--	--
		--	--
		--	--
		--	--
		--	--
		--	--
		--	--
		--	--
		--	--
		--	--
		--	--
		--	--
		--	--
		--	--
		--	--
		--	--
		--	--
		--	--
		--	--
		--	--
		--	--
		--	--
		--	--
		--	--
		--	--
		--	--
		--	--
		--	--
		--	--
		--	--
		--	--
		--	--
		--	--
		--	--
		--	--
		--	--
		--	--
		--	--
		--	--
		--	--
		--	--
		--	--
		--	--
		--	--
		--	--
		--	--
		--	--
		--	--
		--	--
		--	--
		--	--
		--	--
		--	--
		--	--
		--	--
		--	--
		--	--
		--	--
		--	--
		--	--
		--	--
		--	--
[truncated: 63,325 more rows]

## Sheet: Figure 2f
1.31778
1.19569
1.34071
1.22826
1.36072
1.35934

## Sheet: Figure 3b
t	--	--
ns	--	--
0	1	1	1
0.064	0.94467	0.9575	0.98268
0.128	0.94064	0.95437	0.93314
0.192	0.96781	0.97437	0.92208
0.256	0.9004	0.965	0.93314
0.32	0.9165	0.92938	0.924
0.384	0.92153	0.94813	0.85955
0.448	0.90845	0.965	0.93987
0.512	0.91147	0.90938	0.89418
0.576	0.88833	0.9525	0.84271
0.64	0.87022	0.89938	0.86484
0.704	0.78974	0.85438	0.87638
0.768	0.75956	0.88062	0.848
0.832	0.83803	0.83313	0.88937
0.896	0.81087	0.8675	0.85233
0.96	0.80382	0.84188	0.86099
1.024	0.80785	0.86688	0.83309
1.088	0.76459	0.80875	0.88312
1.152	0.76056	0.82563	0.84416
1.216	0.77062	0.85313	0.85426
1.28	0.73239	0.82313	0.8379
1.344	0.7173	0.82375	0.82107
1.408	0.73541	0.82375	0.81193
1.472	0.79074	0.79375	0.80904
1.536	0.70322	0.8275	0.77489
1.6	0.68209	0.79563	0.82155
1.664	0.72736	0.75125	0.81
1.728	0.65191	0.77563	0.83165
1.792	0.6841	0.73625	0.76816
1.856	0.67203	0.73813	0.79365
1.92	0.67404	0.7775	0.78932
1.984	0.67103	0.7325	0.78884
2.048	0.62978	0.71625	0.76046
2.112	0.62374	0.73688	0.74892
2.176	0.6499	0.735	0.77537
2.24	0.666	0.74438	0.76046
2.304	0.61569	0.74	0.7696
2.368	0.66499	0.73875	0.76335
2.432	0.60765	0.74875	0.75565
2.496	0.64588	0.69688	0.76479
2.56	0.65694	0.67438	0.7494
2.624	0.60865	0.71063	0.70418
2.688	0.56841	0.69563	0.73064
2.752	0.62072	0.70875	0.75517
2.816	0.56942	0.68375	0.72342
2.88	0.60765	0.67438	0.74603
2.944	0.56539	0.67188	0.70563
3.008	0.58954	0.645	0.71236
3.072	0.57344	0.64938	0.72246
3.136	0.54326	0.68188	0.74459
3.2	0.55835	0.66	0.70226
3.264	0.6167	0.63813	0.68879
3.328	0.57746	0.6275	0.70851
3.392	0.55231	0.66063	0.73016
3.456	0.57545	0.64687	0.73016
3.52	0.53622	0.6475	0.67869
3.584	0.52716	0.6225	0.67003
3.648	0.53722	0.64563	0.7114
3.712	0.5674	0.62	0.69072
3.776	0.51408	0.64875	0.69168
3.84	0.55835	0.6	0.6936
3.904	0.4839	0.64563	0.68783
3.968	0.5161	0.6325	0.67292
4.032	0.5171	0.61188	0.671
4.096	0.54829	0.6275	0.67917
4.16	0.52012	0.60188	0.68446
4.224	0.50905	0.58063	0.68639
4.288	0.51107	0.6025	0.64887
4.352	0.49497	0.58625	0.67532
4.416	0.50905	0.63938	0.69697
4.48	0.45976	0.61125	0.67148
4.544	0.4839	0.54438	0.64262
4.608	0.47787	0.585	0.64598
4.672	0.50604	0.56375	0.65464
4.736	0.46881	0.59125	0.63252
4.8	0.50302	0.57313	0.67869
4.864	0.46781	0.57375	0.61809
4.928	0.4507	0.50938	0.62049
4.992	0.48089	0.58688	0.63492
5.056	0.47686	0.54875	0.62338
5.12	0.48189	0.545	0.65224
5.184	0.46177	0.54688	0.63636
5.248	0.45674	0.55875	0.65512
5.312	0.48089	0.55063	0.633
5.376	0.46177	0.5425	0.60029
5.44	0.47988	0.49812	0.57816
5.504	0.4497	0.5375	0.58923
5.568	0.43863	0.50187	0.62338
5.632	0.49296	0.5425	0.62722
5.696	0.45272	0.53375	0.59115
5.76	0.5	0.50187	0.62578
5.824	0.41449	0.51625	0.59211
5.888	0.46982	0.52812	0.63011
5.952	0.43561	0.49438	0.6455
6.016	0.43863	0.52687	0.60943
6.08	0.44366	0.52812	0.61087
6.144	0.42354	0.50438	0.5849
6.208	0.37123	0.49375	0.59019
6.272	0.40946	0.48438	0.59596
6.336	0.42555	0.50187	0.63781
6.4	0.40241	0.51	0.55604
6.464	0.40644	0.49438	0.60606
6.528	0.40141	0.50875	0.59452
6.592	0.41147	0.51375	0.60606
6.656	0.41952	0.49812	0.56518
6.72	0.36519	0.5225	0.55892
6.784	0.39437	0.47313	0.59692
6.848	0.42153	0.49875	0.56758
6.912	0.36318	0.53	0.55026
6.976	0.39839	0.4875	0.55796
7.04	0.37425	0.49438	0.56806
7.104	0.39135	0.48875	0.58442
7.168	0.39235	0.46188	0.56085
7.232	0.38732	0.5375	0.54209
7.296	0.41348	0.46937	0.56758
7.36	0.36419	0.43688	0.58923
7.424	0.38129	0.485	0.57143
7.488	0.40241	0.4625	0.55459
7.552	0.38531	0.50313	0.56085
7.616	0.37626	0.48688	0.53872
7.68	0.38129	0.46625	0.53968
7.744	0.38833	0.44125	0.55652
7.808	0.4004	0.47063	0.56085
7.872	0.36419	0.43875	0.54642
7.936	0.35815	0.47375	0.5493
8	0.35412	0.445	0.53391
8.064	0.34306	0.43438	0.56806
8.128	0.334	0.43312	0.52814
8.192	0.37324	0.4425	0.5113
8.256	0.37928	0.44	0.54449
8.32	0.38431	0.47187	0.52573
8.384	0.3833	0.45188	0.51515
8.448	0.4004	0.44125	0.53439
8.512	0.38431	0.4425	0.57528
8.576	0.3672	0.44312	0.52814
8.64	0.35412	0.42625	0.51467
8.704	0.35211	0.44938	0.53632
8.768	0.31187	0.44	0.56999
8.832	0.38431	0.45313	0.52333
8.896	0.34105	0.46625	0.49399
8.96	0.36419	0.385	0.51467
9.024	0.35312	0.45938	0.54113
9.088	0.37626	0.42	0.53054
9.152	0.3169	0.4425	0.5368
9.216	0.34105	0.42	0.48822
9.28	0.32596	0.38438	0.47282
9.344	0.333	0.41938	0.50072
9.408	0.34608	0.43063	0.48725
9.472	0.31992	0.41187	0.50409
9.536	0.31489	0.425	0.52814
9.6	0.33903	0.42438	0.47619
9.664	0.34004	0.39625	0.49351
9.728	0.31388	0.39688	0.48773
9.792	0.3159	0.43125	0.50649
9.856	0.33702	0.37125	0.4911
9.92	0.31992	0.43562	0.51996
9.984	0.30382	0.4125	0.49591
10.048	0.33199	0.41	0.5012
10.112	0.29376	0.41625	0.47763
10.176	0.35614	0.37688	0.48437
10.24	0.33501	0.44562	0.49014
10.304	0.28571	0.39125	0.4733
10.368	0.31087	0.4	0.47186
10.432	0.31791	0.43125	0.48148
10.496	0.33602	0.41187	0.50072
10.56	0.31187	0.39813	0.49928
10.624	0.33702	0.38	0.47379
10.688	0.33702	0.40687	0.48437
10.752	0.28471	0.38125	0.49303
10.816	0.32294	0.4	0.51275
10.88	0.3159	0.40563	0.46705
10.944	0.31489	0.37375	0.5089
11.008	0.30885	0.33687	0.4786
11.072	0.31087	0.37125	0.4786
11.136	0.32596	0.38062	0.49254
11.2	0.29879	0.38438	0.48004
11.264	0.32193	0.39875	0.46417
11.328	0.34406	0.37125	0.43867
11.392	0.29175	0.37625	0.45551
11.456	0.31288	0.37812	0.46898
11.52	0.30382	0.37375	0.46705
11.584	0.30785	0.35063	0.47042
11.648	0.29577	0.39438	0.44637
11.712	0.29477	0.36563	0.45214
11.776	0.31791	0.40063	0.44637
11.84	0.25855	0.36063	0.42232
11.904	0.29577	0.36438	0.45839
11.968	0.30785	0.36812	0.46368
12.032	0.26157	0.355	0.44589
12.096	0.29678	0.38062	0.44733
12.16	0.2827	0.35438	0.43579
12.224	0.27163	0.36625	0.42232
12.288	0.27767	0.3525	0.44877
12.352	0.2837	0.36563	0.43001
12.416	0.31388	0.35375	0.45647
12.48	0.27666	0.38438	0.42761
12.544	0.29477	0.36438	0.43194
12.608	0.27968	0.36812	0.44877
12.672	0.27264	0.33063	0.43819
12.736	0.2837	0.36875	0.45166
12.8	0.2505	0.35688	0.4026
12.864	0.27264	0.355	0.41077
12.928	0.23441	0.34563	0.41847
12.992	0.24547	0.345	0.41751
13.056	0.25855	0.35	0.44541
13.12	0.27465	0.3525	0.4151
13.184	0.25855	0.35375	0.45599
13.248	0.29074	0.35875	0.41895
13.312	0.27565	0.34375	0.42569
13.376	0.27163	0.31938	0.44252
13.44	0.29074	0.315	0.40548
13.504	0.25252	0.31812	0.45166
13.568	0.28571	0.31812	0.44781
13.632	0.24748	0.32	0.40933
13.696	0.26358	0.33188	0.41558
13.76	0.28068	0.37	0.42809
13.824	0.25352	0.315	0.41366
13.888	0.27465	0.34937	0.43098
13.952	0.27867	0.35438	0.40067
14.016	0.23139	0.32375	0.39875
14.08	0.25755	0.35125	0.42809
14.144	0.2837	0.34437	0.40933
14.208	0.27968	0.31125	0.42136
14.272	0.23441	0.33313	0.40452
14.336	0.25755	0.32	0.41751
14.4	0.25755	0.33375	0.41077
14.464	0.25654	0.33563	0.40981
14.528	0.24748	0.32313	0.405
14.592	0.26157	0.30938	0.41751
14.656	0.24044	0.31625	0.42039
14.72	0.22636	0.33063	0.43338
14.784	0.2505	0.32563	0.42665
14.848	0.21932	0.32	0.41943
14.912	0.24044	0.32438	0.405
14.976	0.23139	0.3125	0.39298
15.04	0.23541	0.30938	0.41607
15.104	0.23239	0.31562	0.39298
15.168	0.21529	0.30438	0.40212
15.232	0.23642	0.31625	0.40596
15.296	0.23441	0.31375	0.37229
15.36	0.22938	0.32875	0.41462
15.424	0.25553	0.30125	0.39442
15.488	0.24346	0.30125	0.39105
15.552	0.26157	0.31188	0.4329
15.616	0.2334	0.31125	0.38576
15.68	0.24245	0.31312	0.36989
15.744	0.24547	0.31438	0.38191
15.808	0.23038	0.29625	0.38336
15.872	0.23742	0.31125	0.39827
15.936	0.23642	0.31	0.39827
16	0.22636	0.31188	0.39442
16.064	0.24447	0.29563	0.37518
16.128	0.22435	0.30313	0.40019
16.192	0.22535	0.29063	0.38143
16.256	0.21227	0.29375	0.3646
16.32	0.22435	0.28437	0.37662
16.384	0.23139	0.29063	0.35883
16.448	0.19014	0.29188	0.37951
16.512	0.2163	0.30688	0.36556
16.576	0.20724	0.28625	0.37181
16.64	0.20926	0.29875	0.41366
16.704	0.20624	0.30063	0.37326
16.768	0.22133	0.3	0.34776
16.832	0.2173	0.28375	0.38721
16.896	0.20423	0.30125	0.38913
16.96	0.22334	0.28375	0.35305
17.024	0.20724	0.29125	0.38336
17.088	0.21227	0.30562	0.37951
17.152	0.2163	0.28625	0.36941
17.216	0.19618	0.29375	0.34632
17.28	0.24044	0.29875	0.36123
17.344	0.19718	0.25812	0.38672
17.408	0.21026	0.29188	0.37278
17.472	0.22535	0.29313	0.37085
17.536	0.23742	0.28563	0.37807
17.6	0.21227	0.28313	0.36652
17.664	0.22032	0.29375	0.34728
17.728	0.2334	0.2575	0.38336
17.792	0.20423	0.28187	0.38432
17.856	0.1992	0.26813	0.3444
17.92	0.20423	0.27437	0.36027
17.984	0.22837	0.26063	0.37085
18.048	0.19215	0.26375	0.39153
18.112	0.19718	0.27313	0.36171
18.176	0.17404	0.28375	0.36508
18.24	0.20523	0.25562	0.36364
18.304	0.22435	0.29313	0.35642
18.368	0.21429	0.2725	0.36123
18.432	0.21227	0.28937	0.38432
18.496	0.20926	0.29563	0.3569
18.56	0.20423	0.28687	0.32852
18.624	0.19215	0.29875	0.34921
18.688	0.21026	0.285	0.37518
18.752	0.1831	0.25438	0.38191
18.816	0.19115	0.26563	0.34055
18.88	0.18008	0.26438	0.34103
18.944	0.20423	0.27	0.35402
19.008	0.20423	0.25625	0.35402
19.072	0.18209	0.24875	0.32227
19.136	0.21429	0.26188	0.35835
19.2	0.21227	0.25562	0.33766
19.264	0.20724	0.25375	0.35835
19.328	0.20724	0.25375	0.3646
19.392	0.20624	0.27188	0.35209
19.456	0.22133	0.28	0.36171
19.52	0.20121	0.26813	0.35305
19.584	0.20523	0.2725	0.34536
19.648	0.19718	0.24875	0.31794
19.712	0.1841	0.25	0.33285
19.776	0.1992	0.26	0.35546
19.84	0.1992	0.25562	0.35161
19.904	0.167	0.24063	0.34392
19.968	0.20322	0.25062	0.3468
20.032	0.19014	0.275	0.35883
20.096	0.19618	0.245	0.35546
20.16	0.18712	0.26875	0.33189
20.224	0.19819	0.24875	0.33574
20.288	0.19215	0.26938	0.32997
20.352	0.17103	0.24563	0.34199
20.416	0.18511	0.26875	0.33862
20.48	0.19014	0.24125	0.32131
20.544	0.18813	0.25625	0.32419
20.608	0.19316	0.2625	0.35594
20.672	0.1841	0.255	0.31698
20.736	0.18712	0.25438	0.34969
20.8	0.1841	0.2475	0.329
20.864	0.16901	0.25188	0.32708
20.928	0.19618	0.235	0.32612
20.992	0.19014	0.25	0.34392
21.056	0.17907	0.235	0.32468
21.12	0.166	0.25625	0.3343
21.184	0.17505	0.24188	0.3088
21.248	0.20523	0.22625	0.329
21.312	0.1841	0.2525	0.3165
21.376	0.17304	0.24813	0.32997
21.44	0.18008	0.23938	0.3165
21.504	0.1831	0.2625	0.31987
21.568	0.17304	0.24375	0.32997
21.632	0.16398	0.22812	0.34055
21.696	0.16398	0.2125	0.31987
21.76	0.18813	0.24938	0.29533
21.824	0.14487	0.23813	0.29437
21.888	0.15292	0.2475	0.32468
21.952	0.15493	0.24	0.32179
22.016	0.16298	0.24313	0.31313
22.08	0.17807	0.21688	0.31554
22.144	0.15694	0.25375	0.33285
22.208	0.15795	0.22437	0.32227
22.272	0.16901	0.25438	0.29341
22.336	0.14185	0.24	0.31121
22.4	0.15493	0.2275	0.31265
22.464	0.17002	0.2475	0.32997
22.528	0.18712	0.24375	0.31217
22.592	0.167	0.22625	0.30014
22.656	0.15694	0.25875	0.32564
22.72	0.17304	0.25	0.31794
22.784	0.17606	0.22437	0.33478
22.848	0.15694	0.23688	0.32275
22.912	0.166	0.24875	0.31842
22.976	0.18008	0.255	0.30447
23.04	0.17907	0.2275	0.32323
23.104	0.1831	0.21688	0.29726
23.168	0.167	0.22812	0.31698
23.232	0.17203	0.23875	0.3189
23.296	0.16499	0.21	0.32275
23.36	0.14286	0.23438	0.31746
23.424	0.16097	0.21625	0.3165
23.488	0.15594	0.22562	0.31169
23.552	0.14889	0.23188	0.34343
23.616	0.17002	0.2125	0.31121
23.68	0.16298	0.225	0.29245
23.744	0.166	0.22313	0.30592
23.808	0.1499	0.22875	0.32227
23.872	0.167	0.21938	0.32179
23.936	0.15091	0.22687	0.30351
24	0.16298	0.22313	0.30592
24.064	0.14185	0.23625	0.30928
24.128	0.17706	0.21	0.29678
24.192	0.14688	0.23188	0.30544
24.256	0.15091	0.21875	0.31169
24.32	0.15996	0.2475	0.29918
24.384	0.16901	0.2125	0.29101
24.448	0.15795	0.21625	0.28716
24.512	0.14688	0.21813	0.31794
24.576	0.16901	0.20188	0.29726
24.64	0.15996	0.2075	0.29774
24.704	0.13984	0.22812	0.27946
24.768	0.14185	0.23875	0.30159
24.832	0.15694	0.2025	0.28812
24.896	0.15996	0.21125	0.29245
24.96	0.15091	0.24125	0.29197
25.024	0.1338	0.21063	0.29966
25.088	0.15594	0.215	0.30111
25.152	0.15392	0.22625	0.27802
25.216	0.11972	0.20688	0.28571
25.28	0.15493	0.2175	0.27369
25.344	0.13481	0.21313	0.2809
25.408	0.1328	0.19125	0.30784
25.472	0.14789	0.19875	0.26744
25.536	0.16298	0.22375	0.29437
25.6	0.13682	0.20688	0.29726
25.664	0.14789	0.2	0.28523
25.728	0.14286	0.21375	0.28571
25.792	0.14085	0.23063	0.29437
25.856	0.16801	0.19625	0.26936
25.92	0.15191	0.19813	0.26792
25.984	0.12877	0.21563	0.29485
26.048	0.14487	0.20938	0.30207
26.112	0.14889	0.21375	0.27465
26.176	0.14588	0.21875	0.27946
26.24	0.14487	0.18938	0.2785
26.304	0.13783	0.19437	0.27273
26.368	0.14185	0.20438	0.28812
26.432	0.12475	0.2025	0.2785
26.496	0.14085	0.19938	0.26407
26.56	0.15191	0.20875	0.2785
26.624	0.15996	0.19063	0.2684
26.688	0.13883	0.22375	0.30736
26.752	0.11871	0.21875	0.28283
26.816	0.12676	0.20188	0.29245
26.88	0.17103	0.2025	0.27321
26.944	0.12676	0.21	0.27369
27.008	0.1328	0.21875	0.29101
27.072	0.12575	0.19312	0.27609
27.136	0.1328	0.19938	0.28523
27.2	0.13783	0.18813	0.27754
27.264	0.13581	0.18625	0.27946
27.328	0.13581	0.17813	0.28187
27.392	0.13481	0.20188	0.26551
27.456	0.11268	0.19562	0.27032
27.52	0.1338	0.19437	0.2809
27.584	0.14286	0.19063	0.28908
27.648	0.13783	0.185	0.27754
27.712	0.14588	0.19938	0.27513
27.776	0.13078	0.19375	0.30255
27.84	0.14185	0.22125	0.28908
27.904	0.10262	0.21	0.26744
27.968	0.12072	0.21	0.25541
28.032	0.15795	0.20188	0.23906
28.096	0.1328	0.18125	0.27273
28.16	0.14889	0.19875	0.27032
28.224	0.1338	0.18813	0.27898
28.288	0.12173	0.19375	0.28187
28.352	0.12877	0.19375	0.28812
28.416	0.14286	0.205	0.28379
28.48	0.12978	0.18125	0.2708
28.544	0.15292	0.19625	0.27994
28.608	0.11469	0.195	0.26215
28.672	0.13078	0.215	0.27609
28.736	0.14085	0.19437	0.2607
28.8	0.12978	0.17625	0.26166
28.864	0.12374	0.18938	0.27225
28.928	0.13481	0.2125	0.26744
28.992	0.12575	0.22063	0.26647
29.056	0.11972	0.195	0.26215
29.12	0.13783	0.18625	0.26792
29.184	0.12877	0.19312	0.27465
29.248	0.11167	0.20563	0.26359
29.312	0.14185	0.17875	0.25782
29.376	0.12877	0.18875	0.26744
29.44	0.12475	0.19312	0.25445
29.504	0.11972	0.19938	0.24291
29.568	0.13078	0.185	0.27273
29.632	0.12877	0.17688	0.25541
29.696	0.12575	0.20813	0.27032
29.76	0.12072	0.18375	0.26503
29.824	0.13984	0.18563	0.2684
29.888	0.12475	0.16312	0.27032
29.952	0.10563	0.18188	0.23954
30.016	0.13682	0.19312	0.27465
30.08	0.11972	0.1825	0.26407
30.144	0.12072	0.18	0.25301
30.208	0.1167	0.19562	0.26215
30.272	0.1328	0.18125	0.26503
30.336	0.12274	0.17813	0.25541
30.4	0.12072	0.18688	0.26551
30.464	0.11771	0.18	0.25782
30.528	0.10262	0.19188	0.23906
30.592	0.12877	0.18125	0.2482
30.656	0.10664	0.16625	0.2583
30.72	0.11771	0.18313	0.23136
30.784	0.12475	0.19875	0.24531
30.848	0.13179	0.185	0.23473
30.912	0.12475	0.18313	0.24339
30.976	0.11268	0.18	0.25301
31.04	0.11268	0.17	0.25974
31.104	0.11167	0.18438	0.25156
31.168	0.10362	0.17813	0.23329
31.232	0.12475	0.17125	0.25926
31.296	0.11167	0.16688	0.25493
31.36	0.11268	0.1675	0.27032
31.424	0.10262	0.1775	0.23521
31.488	0.13078	0.17375	0.25541
31.552	0.13984	0.17375	0.25782
31.616	0.11368	0.17313	0.25445
31.68	0.10765	0.18375	0.23713
31.744	0.12978	0.18063	0.24772
31.808	0.1328	0.19813	0.25012
31.872	0.11871	0.18438	0.2684
31.936	0.11871	0.17688	0.23761
32	0.12877	0.17875	0.25685
32.064	0.11066	0.1775	0.25012
32.128	0.11871	0.1825	0.25974
32.192	0.11368	0.18563	0.2506
32.256	0.11368	0.16375	0.23569
32.32	0.11469	0.17875	0.23761
32.384	0.10362	0.15438	0.23954
32.448	0.11771	0.16375	0.24627
32.512	0.0996	0.1725	0.24483
32.576	0.12374	0.175	0.23473
32.64	0.09759	0.15313	0.25493
32.704	0.10865	0.175	0.23858
32.768	0.11972	0.17313	0.22655
32.832	0.10865	0.18625	0.25204
32.896	0.10664	0.18375	0.24531
32.96	0.12978	0.18063	0.26118
33.024	0.10865	0.15938	0.23184
33.088	0.09759	0.16813	0.24483
33.152	0.09658	0.17688	0.24627
33.216	0.11469	0.15875	0.25156
33.28	0.10563	0.15938	0.24868
33.344	0.10865	0.16813	0.24146
33.408	0.10563	0.16813	0.2304
33.472	0.10664	0.165	0.24675
33.536	0.08853	0.1775	0.23425
33.6	0.10664	0.17313	0.24194
33.664	0.10262	0.15938	0.24723
33.728	0.12978	0.16562	0.25541
33.792	0.09859	0.16062	0.23569
33.856	0.10262	0.15688	0.23858
33.92	0.11167	0.1675	0.24675
33.984	0.08753	0.15188	0.21789
34.048	0.10765	0.17938	0.23521
34.112	0.10563	0.16625	0.22992
34.176	0.10966	0.16875	0.23377
34.24	0.09155	0.15688	0.23473
34.304	0.14085	0.1675	0.24146
34.368	0.1167	0.16562	0.22126
34.432	0.10865	0.17313	0.2126
34.496	0.11771	0.17188	0.2482
34.56	0.1167	0.17438	0.21741
34.624	0.11871	0.16062	0.23617
34.688	0.10463	0.15438	0.2328
34.752	0.11368	0.14938	0.22318
34.816	0.11569	0.15375	0.22703
34.88	0.10161	0.17563	0.2328
34.944	0.09557	0.1475	0.24146
35.008	0.09256	0.15563	0.23473
35.072	0.11066	0.14625	0.22607
35.136	0.09054	0.1425	0.22222
35.2	0.11569	0.15125	0.2227
35.264	0.1006	0.16	0.22511
35.328	0.09759	0.16062	0.21501
35.392	0.10362	0.1475	0.23858
35.456	0.10262	0.1725	0.23088
35.52	0.10262	0.18125	0.22367
35.584	0.10161	0.16	0.21597
35.648	0.11268	0.16	0.22367
35.712	0.08451	0.16875	0.23569
35.776	0.10463	0.17563	0.21549
35.84	0.09356	0.15625	0.21886
35.904	0.10563	0.155	0.22367
35.968	0.09658	0.15875	0.22415
36.032	0.09155	0.15688	0.21982
36.096	0.09054	0.1675	0.23329
36.16	0.09859	0.1525	0.22848
36.224	0.10865	0.16062	0.21597
36.288	0.11569	0.14375	0.22751
36.352	0.1006	0.15125	0.22559
36.416	0.10966	0.15625	0.25541
36.48	0.08753	0.13875	0.21308
36.544	0.09658	0.15438	0.21597
36.608	0.09658	0.16437	0.2381
36.672	0.08149	0.16688	0.22944
36.736	0.08853	0.14313	0.21837
36.8	0.10563	0.16125	0.21886
36.864	0.10262	0.1625	0.22511
36.928	0.08954	0.15813	0.22415
36.992	0.10664	0.14063	0.22703
37.056	0.08954	0.16062	0.23088
37.12	0.07847	0.16062	0.23521
37.184	0.09658	0.14938	0.20827
37.248	0.09658	0.1425	0.21886
37.312	0.09457	0.16125	0.20972
37.376	0.08249	0.1725	0.2102
37.44	0.0835	0.16688	0.20779
37.504	0.09759	0.15875	0.22463
37.568	0.10966	0.13375	0.23665
37.632	0.09155	0.13563	0.22799
37.696	0.08451	0.1525	0.22463
37.76	0.08249	0.14875	0.21453
37.824	0.0996	0.16125	0.19817
37.888	0.10463	0.1525	0.21308
37.952	0.08853	0.13125	0.22799
38.016	0.09557	0.14875	0.22703
38.08	0.09658	0.1375	0.2102
38.144	0.08451	0.16688	0.20635
38.208	0.08853	0.14625	0.22751
38.272	0.09759	0.1625	0.20394
38.336	0.08753	0.14438	0.2102
38.4	0.09054	0.15	0.21934
38.464	0.08551	0.13187	0.20972
38.528	0.09557	0.14063	0.21934
38.592	0.09557	0.13	0.21068
38.656	0.07042	0.15375	0.22415
38.72	0.08249	0.13062	0.21501
38.784	0.09557	0.15875	0.20779
38.848	0.10161	0.15125	0.21597
38.912	0.07445	0.16062	0.20731
38.976	0.08753	0.14063	0.23136
39.04	0.09054	0.14375	0.20443
39.104	0.08249	0.14125	0.21116
39.168	0.09054	0.1375	0.19913
39.232	0.08954	0.14625	0.21549
39.296	0.08652	0.14813	0.21837
39.36	0.09155	0.15875	0.2102
39.424	0.08551	0.14625	0.19625
39.488	0.09155	0.155	0.2025
39.552	0.07847	0.15563	0.20394
39.616	0.09155	0.13625	0.20683
39.68	0.07545	0.1525	0.21693
39.744	0.10262	0.15625	0.23761
39.808	0.09155	0.13938	0.21886
39.872	0.10262	0.12875	0.19865
39.936	0.06942	0.13125	0.21597
40	0.08048	0.14875	0.20154
40.064	0.09658	0.14125	0.21693
40.128	0.08451	0.14125	0.20924
40.192	0.07042	0.14688	0.18422
40.256	0.09557	0.1375	0.19721
40.32	0.08753	0.13813	0.20058
40.384	0.09557	0.12563	0.21549
40.448	0.08853	0.14313	0.20106
40.512	0.07445	0.14625	0.19673
40.576	0.09356	0.12563	0.19721
40.64	0.09054	0.145	0.20587
40.704	0.08853	0.13375	0.20972
40.768	0.09457	0.145	0.20394
40.832	0.07746	0.13875	0.2025
40.896	0.08652	0.15688	0.20635
40.96	0.08853	0.13375	0.20443
41.024	0.08753	0.15313	0.19529
41.088	0.07746	0.12937	0.2025
41.152	0.08249	0.16062	0.20683
41.216	0.07847	0.14375	0.21068
41.28	0.08249	0.15	0.21789
41.344	0.07847	0.13187	0.20346
41.408	0.08149	0.15313	0.19288
41.472	0.06539	0.1275	0.20106
41.536	0.06942	0.13563	0.20587
41.6	0.0996	0.13625	0.2203
41.664	0.07746	0.13625	0.21356
41.728	0.08249	0.13688	0.19817
41.792	0.07948	0.14	0.18711
41.856	0.08249	0.125	0.20106
41.92	0.07445	0.11563	0.19529
41.984	0.08451	0.13312	0.19384
42.048	0.0835	0.12125	0.2102
42.112	0.09256	0.13062	0.20106
42.176	0.08451	0.125	0.19288
42.24	0.07847	0.14313	0.20587
42.304	0.07344	0.1325	0.19529
42.368	0.07948	0.12875	0.20394
42.432	0.07445	0.13813	0.20731
42.496	0.10161	0.12688	0.18038
42.56	0.08753	0.12313	0.21597
42.624	0.07847	0.11813	0.20346
42.688	0.08048	0.10688	0.20635
42.752	0.08652	0.1225	0.18326
42.816	0.06942	0.12438	0.19336
42.88	0.08249	0.12563	0.20924
42.944	0.07243	0.14563	0.19529
43.008	0.0835	0.13312	0.21356
43.072	0.08954	0.135	0.18567
43.136	0.0835	0.15875	0.20443
43.2	0.07445	0.13125	0.19913
43.264	0.09859	0.13625	0.1924
43.328	0.07042	0.10438	0.19336
43.392	0.08048	0.13187	0.20106
43.456	0.09859	0.12375	0.19721
43.52	0.07746	0.12	0.19962
43.584	0.08853	0.12313	0.19336
43.648	0.07042	0.12125	0.20058
43.712	0.08753	0.15438	0.17845
43.776	0.08249	0.12563	0.19625
43.84	0.05634	0.1325	0.19336
43.904	0.07746	0.13062	0.19529
43.968	0.07746	0.14313	0.19192
44.032	0.06942	0.12812	0.18759
44.096	0.07143	0.12688	0.20491
44.16	0.07746	0.13062	0.19529
44.224	0.06942	0.14625	0.19625
44.288	0.08954	0.13437	0.19096
44.352	0.06841	0.1325	0.2001
44.416	0.07344	0.13	0.19529
44.48	0.07042	0.11625	0.19577
44.544	0.07042	0.12688	0.19625
44.608	0.07344	0.12188	0.17845
44.672	0.07143	0.13062	0.1847
44.736	0.08551	0.11125	0.19336
44.8	0.08149	0.11688	0.19
44.864	0.06539	0.12063	0.19817
44.928	0.07042	0.11375	0.18278
44.992	0.07646	0.12313	0.18615
45.056	0.07042	0.11688	0.19529
45.12	0.07445	0.13813	0.19384
45.184	0.06942	0.12125	0.18855
45.248	0.07847	0.12875	0.18134
45.312	0.08451	0.11	0.1847
45.376	0.06942	0.1275	0.1722
45.44	0.08652	0.12438	0.1746
45.504	0.09356	0.125	0.18422
45.568	0.08853	0.13062	0.18278
45.632	0.07143	0.12875	0.17653
45.696	0.07847	0.12563	0.18711
45.76	0.07847	0.12188	0.18663
45.824	0.0664	0.1325	0.18711
45.888	0.06841	0.13312	0.19384
45.952	0.06539	0.13	0.18807
46.016	0.07545	0.12188	0.19913
46.08	0.0664	0.12	0.18759
46.144	0.08551	0.12625	0.19192
46.208	0.07042	0.1225	0.17364
46.272	0.0664	0.12313	0.18326
46.336	0.0674	0.11625	0.19096
46.4	0.06439	0.11188	0.20298
46.464	0.07243	0.14688	0.18711
46.528	0.06942	0.11125	0.18759
46.592	0.07143	0.14125	0.1823
46.656	0.07545	0.12937	0.17797
46.72	0.07445	0.1275	0.17989
46.784	0.08048	0.1125	0.20731
46.848	0.05634	0.11563	0.17268
46.912	0.06841	0.1125	0.1847
46.976	0.07143	0.11625	0.19481
47.04	0.07847	0.13062	0.1847
47.104	0.06237	0.13688	0.17605
47.168	0.07746	0.11563	0.18663
47.232	0.06539	0.12313	0.17749
47.296	0.06137	0.1325	0.19048
47.36	0.0835	0.11875	0.18182
47.424	0.0664	0.13563	0.18326
47.488	0.08551	0.12563	0.16402
47.552	0.06439	0.12563	0.17701
47.616	0.06137	0.11313	0.17076
47.68	0.06338	0.12313	0.16739
47.744	0.07344	0.11063	0.16691
47.808	0.07746	0.12563	0.17653
47.872	0.07948	0.13	0.16787
47.936	0.07143	0.1225	0.17749
48	0.07646	0.105	0.17749
48.064	0.0674	0.1175	0.18807
48.128	0.07143	0.12125	0.17989
48.192	0.07344	0.115	0.16354
48.256	0.05936	0.11813	0.17364
48.32	0.05231	0.12625	0.18038
48.384	0.06036	0.13125	0.17845
48.448	0.0674	0.10875	0.17605
48.512	0.07344	0.09813	0.19288
48.576	0.06036	0.11938	0.15825
48.64	0.05936	0.09187	0.17989
48.704	0.06942	0.10813	0.17076
48.768	0.06137	0.11438	0.17412
48.832	0.0664	0.1275	0.1746
48.896	0.07243	0.12063	0.16835
48.96	0.06137	0.12063	0.17557
49.024	0.05634	0.11688	0.17124
49.088	0.06841	0.12313	0.20058
49.152	0.04628	0.11438	0.1621
49.216	0.05734	0.12	0.16739
49.28	0.07042	0.1025	0.18519
49.344	0.06237	0.11313	0.19288
49.408	0.06841	0.12125	0.18615
49.472	0.0664	0.12625	0.18086
49.536	0.07545	0.10313	0.16114
49.6	0.06942	0.1125	0.18326
49.664	0.07445	0.13	0.16979
49.728	0.05332	0.11813	0.17653
49.792	0.06942	0.11563	0.18374
49.856	0.04225	0.1125	0.16787
49.92	0.06137	0.10875	0.15007
49.984	0.0674	0.12125	0.17268
50.048	0.0674	0.12063	0.17172
50.112	0.06439	0.11625	0.18086
50.176	0.05734	0.10313	0.15777
50.24	0.0674	0.11563	0.18278
50.304	0.05533	0.12937	0.17364
50.368	0.05734	0.10625	0.16643
50.432	0.05835	0.11125	0.18711
50.496	0.06036	0.10938	0.17316
50.56	0.06137	0.11438	0.16306
50.624	0.06237	0.1	0.17653
50.688	0.06237	0.1075	0.19048
50.752	0.05936	0.11313	0.18615
50.816	0.05936	0.11	0.16114
50.88	0.07445	0.11063	0.1645
50.944	0.06338	0.115	0.16162
51.008	0.06539	0.11313	0.17508
51.072	0.06942	0.1025	0.17989
51.136	0.05835	0.11188	0.17076
51.2	0.0674	0.10563	0.18422
51.264	0.05533	0.13	0.17076
51.328	0.05433	0.09438	0.17124
51.392	0.06338	0.10313	0.16931
51.456	0.07545	0.10875	0.16258
51.52	0.06439	0.10813	0.17172
51.584	0.05835	0.1225	0.17653
51.648	0.06237	0.10813	0.17605
51.712	0.07143	0.11375	0.16546
51.776	0.04225	0.12812	0.16595
51.84	0.06137	0.1075	0.1746
51.904	0.06841	0.11688	0.17845
51.968	0.05835	0.1125	0.16643
52.032	0.05835	0.1025	0.17076
52.096	0.05433	0.10813	0.16017
52.16	0.05936	0.11063	0.17845
52.224	0.05835	0.10063	0.17845
52.288	0.05332	0.10563	0.18326
52.352	0.06237	0.10875	0.16354
52.416	0.06036	0.10063	0.16354
52.48	0.0493	0.1125	0.15873
52.544	0.0503	0.11	0.16354
52.608	0.06439	0.095	0.16065
52.672	0.05231	0.11625	0.17557
52.736	0.07344	0.10563	0.17605
52.8	0.06841	0.1125	0.16017
52.864	0.06338	0.11188	0.16835
52.928	0.0674	0.10563	0.16931
52.992	0.06036	0.10188	0.16595
53.056	0.05533	0.10375	0.16065
53.12	0.05332	0.11	0.15825
53.184	0.06942	0.12125	0.15681
53.248	0.05835	0.10188	0.16787
53.312	0.0503	0.1025	0.17076
53.376	0.05634	0.10375	0.16787
53.44	0.05734	0.0975	0.16739
53.504	0.0503	0.12063	0.16595
53.568	0.05734	0.11	0.17268
53.632	0.0503	0.10625	0.15152
53.696	0.05231	0.10438	0.17268
53.76	0.0664	0.1025	0.17893
53.824	0.0664	0.1175	0.16258
53.888	0.0503	0.11125	0.16114
53.952	0.05936	0.09563	0.17364
54.016	0.05734	0.12188	0.16162
54.08	0.05634	0.09563	0.16979
54.144	0.04829	0.10313	0.16017
54.208	0.06841	0.09375	0.15055
54.272	0.05433	0.09625	0.15103
54.336	0.06137	0.10188	0.16354
54.4	0.05533	0.0975	0.1544
54.464	0.04527	0.1075	0.15921
54.528	0.05332	0.10125	0.15536
54.592	0.0493	0.11125	0.16402
54.656	0.06237	0.11313	0.16546
54.72	0.0493	0.11188	0.16546
54.784	0.05936	0.1075	0.16306
54.848	0.05936	0.10688	0.15873
54.912	0.06036	0.10375	0.16546
54.976	0.06439	0.10188	0.15248
55.04	0.05231	0.10625	0.17124
55.104	0.05433	0.09375	0.17701
55.168	0.06338	0.09312	0.16739
55.232	0.04628	0.09	0.16883
55.296	0.05936	0.1175	0.18038
55.36	0.0503	0.095	0.16979
55.424	0.06137	0.10125	0.17412
55.488	0.03622	0.1125	0.15729
55.552	0.06841	0.09438	0.16114
55.616	0.05533	0.0975	0.15633
55.68	0.04628	0.09875	0.15921
55.744	0.05332	0.09875	0.152
55.808	0.04728	0.10313	0.15969
55.872	0.04527	0.10938	0.17989
55.936	0.04225	0.10125	0.16787
56	0.05634	0.12625	0.15873
56.064	0.05533	0.08625	0.15344
56.128	0.04829	0.09187	0.15873
56.192	0.05835	0.10188	0.14767
56.256	0.04728	0.10625	0.15825
56.32	0.05332	0.10938	0.15825
56.384	0.04728	0.09312	0.15344
56.448	0.05131	0.09	0.15296
56.512	0.05231	0.08875	0.14622
56.576	0.05231	0.0925	0.1419
56.64	0.05936	0.1125	0.16835
56.704	0.05131	0.09813	0.14767
56.768	0.0493	0.0975	0.16498
56.832	0.04225	0.10313	0.1621
56.896	0.0503	0.10313	0.1544
56.96	0.05835	0.09062	0.14911
57.024	0.05634	0.11438	0.16402
57.088	0.05936	0.115	0.16643
57.152	0.04527	0.10313	0.16546
57.216	0.03722	0.1	0.16162
57.28	0.06137	0.09	0.15681
57.344	0.05131	0.10813	0.14574
57.408	0.05734	0.10563	0.1544
57.472	0.04326	0.11313	0.16162
57.536	0.05231	0.1	0.16306
57.6	0.0493	0.10625	0.15344
57.664	0.0503	0.10438	0.13805
57.728	0.04527	0.10875	0.15536
57.792	0.05634	0.10375	0.1645
57.856	0.03823	0.1025	0.15344
57.92	0.05433	0.08063	0.1443
57.984	0.05734	0.10438	0.15584
58.048	0.05936	0.1	0.15729
58.112	0.05131	0.11438	0.15055
58.176	0.06137	0.11	0.14911
58.24	0.05131	0.08625	0.16498
58.304	0.04728	0.10375	0.16258
58.368	0.04125	0.09062	0.14863
58.432	0.05433	0.09187	0.14093
58.496	0.05634	0.09375	0.15392
58.56	0.0493	0.09187	0.16258
58.624	0.05131	0.09438	0.16162
58.688	0.05734	0.1	0.15969
58.752	0.04829	0.09062	0.14959
58.816	0.03219	0.09438	0.15103
58.88	0.06338	0.1025	0.15103
58.944	0.0493	0.09062	0.14238
59.008	0.03421	0.11375	0.14286
59.072	0.06137	0.08688	0.15777
59.136	0.05533	0.1025	0.16595
59.2	0.06036	0.08625	0.15296
59.264	0.04527	0.09187	0.15055
59.328	0.04829	0.09312	0.14334
59.392	0.05131	0.10938	0.15633
59.456	0.0493	0.08375	0.16883
59.52	0.04225	0.09875	0.15055
59.584	0.05634	0.09875	0.16691
59.648	0.04728	0.0925	0.14815
59.712	0.04628	0.07437	0.13709
59.776	0.03521	0.09875	0.15729
59.84	0.04829	0.11563	0.15344
59.904	0.04326	0.08812	0.14959
59.968	0.04326	0.08438	0.15873
60.032	0.05835	0.11625	0.14767
60.096	0.05835	0.09375	0.1443
60.16	0.04728	0.10375	0.15103
60.224	0.04024	0.0975	0.15969
60.288	0.06237	0.08188	0.14863
60.352	0.05433	0.10375	0.16162
60.416	0.03521	0.08313	0.1443
60.48	0.04326	0.08375	0.16162
60.544	0.04326	0.08937	0.14959
60.608	0.05131	0.09438	0.15777
60.672	0.04326	0.09438	0.14671
60.736	0.05231	0.08875	0.15392
60.8	0.05936	0.08438	0.14719
60.864	0.04728	0.09375	0.14622
60.928	0.05231	0.09938	0.14767
60.992	0.04728	0.08812	0.15055
61.056	0.03521	0.09563	0.15777
61.12	0.03924	0.09688	0.14286
61.184	0.04427	0.09375	0.14719
61.248	0.0503	0.08688	0.14671
61.312	0.04427	0.08688	0.15296
61.376	0.03924	0.08188	0.15152
61.44	0.04829	0.08812	0.14574
61.504	0.04728	0.09438	0.14382
61.568	0.04125	0.085	0.14334
61.632	0.04527	0.09813	0.13276
61.696	0.04728	0.08812	0.15921
61.76	0.05433	0.09438	0.14671
61.824	0.04728	0.09625	0.14622
61.888	0.04527	0.09062	0.13853
61.952	0.05131	0.09563	0.14334
62.016	0.04527	0.10375	0.15152
62.08	0.05634	0.08375	0.13324
62.144	0.03924	0.0925	0.14767
62.208	0.04728	0.09125	0.13805
62.272	0.04628	0.08375	0.13324
62.336	0.05835	0.08188	0.1366
62.4	0.05332	0.1075	0.13853
62.464	0.03823	0.08688	0.15296
62.528	0.04125	0.08563	0.14526
62.592	0.05835	0.09813	0.14286
62.656	0.04125	0.07437	0.15681
62.72	0.03722	0.09187	0.14334
62.784	0.0493	0.07188	0.14238
62.848	0.04326	0.08688	0.15344
62.912	0.03823	0.09312	0.13997
62.976	0.05332	0.09187	0.13757
63.04	0.03622	0.07437	0.15584
63.104	0.04427	0.10125	0.15584
63.168	0.04527	0.09062	0.12891
63.232	0.0503	0.09563	0.14478
63.296	0.05131	0.08375	0.15296
63.36	0.0493	0.07875	0.1443
63.424	0.05231	0.08	0.12891
63.488	0.04427	0.08188	0.14238
63.552	0.04024	0.095	0.13805
63.616	0.04427	0.10688	0.1419
63.68	0.03924	0.09062	0.14767
63.744	0.04628	0.08063	0.1419
63.808	0.04427	0.07813	0.12266
63.872	0.04024	0.09125	0.13901
63.936	0.0503	0.08563	0.13901
64	0.04527	0.08812	0.12843
64.064	0.04527	0.08937	0.1342
64.128	0.03924	0.08625	0.13516
64.192	0.04024	0.07437	0.13372
64.256	0.0493	0.09563	0.13276
64.32	0.06338	0.08937	0.13997
64.384	0.04628	0.09312	0.12747
64.448	0.0493	0.07625	0.13228
64.512	0.04427	0.09625	0.15103
64.576	0.03521	0.09062	0.15296
64.64	0.03722	0.08625	0.13228
64.704	0.04527	0.08063	0.13131
64.768	0.04728	0.08438	0.1419
64.832	0.03421	0.0875	0.13228
64.896	0.04527	0.08937	0.15296
64.96	0.04024	0.0825	0.13853
65.024	0.05332	0.08688	0.13709
65.088	0.04628	0.09312	0.14045
65.152	0.05332	0.09813	0.14815
65.216	0.04427	0.095	0.13805
65.28	0.04527	0.09688	0.13757
65.344	0.04024	0.08812	0.13228
65.408	0.05131	0.08125	0.1443
65.472	0.04527	0.085	0.15152
65.536	0.04628	0.08875	0.14286
65.6	0.03823	0.08063	0.12602
65.664	0.04225	0.08563	0.14671
65.728	0.04225	0.09625	0.13228
65.792	0.05231	0.08375	0.13853
65.856	0.03119	0.08875	0.12795
65.92	0.02515	0.09688	0.1342
65.984	0.04326	0.0825	0.12747
66.048	0.03924	0.07063	0.1419
66.112	0.0332	0.08313	0.14574
66.176	0.04024	0.08188	0.1366
66.24	0.02918	0.07875	0.13997
66.304	0.05231	0.07875	0.12698
66.368	0.03421	0.09312	0.14141
66.432	0.03622	0.0925	0.13516
66.496	0.05131	0.08063	0.12602
66.56	0.02817	0.08688	0.14526
66.624	0.04125	0.07938	0.12747
66.688	0.03421	0.08937	0.12891
66.752	0.04024	0.09312	0.12602
66.816	0.03823	0.0875	0.12554
66.88	0.04527	0.0725	0.14334
66.944	0.0332	0.06313	0.1342
67.008	0.04326	0.07437	0.13468
67.072	0.04829	0.08812	0.13997
67.136	0.03924	0.08688	0.12891
67.2	0.03823	0.08438	0.13083
67.264	0.03421	0.0825	0.14574
67.328	0.03823	0.08375	0.1419
67.392	0.04225	0.06875	0.14767
67.456	0.03421	0.08688	0.13997
67.52	0.04628	0.08688	0.11592
67.584	0.04326	0.08438	0.12891
67.648	0.04829	0.0925	0.13083
67.712	0.0332	0.08188	0.13324
67.776	0.03722	0.0875	0.13757
67.84	0.02515	0.08812	0.14526
67.904	0.05231	0.07437	0.12987
67.968	0.03924	0.08375	0.13757
68.032	0.03722	0.09438	0.13372
68.096	0.03622	0.08063	0.13468
68.16	0.03421	0.0825	0.13083
68.224	0.04527	0.08125	0.11929
68.288	0.04225	0.07938	0.12554
68.352	0.03521	0.07875	0.13757
68.416	0.04024	0.07625	0.13853
68.48	0.03018	0.065	0.13805
68.544	0.0332	0.08563	0.13612
68.608	0.04527	0.07687	0.14526
68.672	0.04225	0.0875	0.1366
68.736	0.04427	0.0825	0.13131
68.8	0.04024	0.07437	0.13131
68.864	0.03521	0.07312	0.13997
68.928	0.03219	0.0875	0.14141
68.992	0.03119	0.07437	0.12602
69.056	0.04225	0.07625	0.13564
69.12	0.02918	0.06563	0.10967
69.184	0.04125	0.08	0.12217
69.248	0.04125	0.07437	0.12843
69.312	0.03722	0.07813	0.1342
69.376	0.03924	0.08375	0.12217
69.44	0.03521	0.08125	0.1241
69.504	0.04728	0.085	0.12602
69.568	0.03722	0.075	0.1419
69.632	0.04024	0.08188	0.13179
69.696	0.04628	0.07875	0.13372
69.76	0.03823	0.07188	0.1241
69.824	0.03622	0.09875	0.13901
69.888	0.03421	0.08313	0.12939
69.952	0.02918	0.08125	0.12169
70.016	0.03219	0.08	0.13612
70.08	0.04527	0.09125	0.12266
70.144	0.03521	0.075	0.13324
70.208	0.02817	0.0775	0.14526
70.272	0.0503	0.0825	0.14526
70.336	0.04024	0.09438	0.12795
70.4	0.03924	0.0675	0.11448
70.464	0.03823	0.08438	0.13853
70.528	0.03622	0.08812	0.12843
70.592	0.03119	0.07625	0.14719
70.656	0.03823	0.08188	0.13468
70.72	0.04829	0.0725	0.12217
70.784	0.03722	0.07875	0.13709
70.848	0.03924	0.07188	0.11785
70.912	0.0332	0.08	0.13709
70.976	0.03421	0.08313	0.12843
71.04	0.03823	0.0775	0.13276
71.104	0.03421	0.07687	0.13324
71.168	0.0332	0.07562	0.13757
71.232	0.03924	0.07562	0.14382
71.296	0.02616	0.07687	0.12025
71.36	0.04427	0.08063	0.12266
71.424	0.03622	0.0825	0.12891
71.488	0.02918	0.06187	0.12698
71.552	0.03622	0.0725	0.12939
71.616	0.03521	0.0875	0.12987
71.68	0.03622	0.08063	0.13083
71.744	0.04326	0.08375	0.12891
71.808	0.04628	0.08	0.12266
71.872	0.04326	0.08937	0.12121
71.936	0.04225	0.07125	0.1164
72	0.04125	0.08188	0.13612
72.064	0.03521	0.08313	0.13757
72.128	0.02716	0.07312	0.12025
72.192	0.02817	0.06688	0.11448
72.256	0.03622	0.07813	0.10871
72.32	0.04326	0.06813	0.12314
72.384	0.02716	0.07	0.12698
72.448	0.03421	0.0725	0.12987
72.512	0.04125	0.0775	0.11881
72.576	0.04225	0.07625	0.13372
72.64	0.03722	0.06313	0.11159
72.704	0.03521	0.07125	0.11929
72.768	0.02817	0.07625	0.13276
72.832	0.03521	0.0775	0.12314
72.896	0.02314	0.0675	0.11063
72.96	0.0332	0.06938	0.13035
73.024	0.04024	0.07125	0.12458
73.088	0.0332	0.06875	0.11833
73.152	0.03924	0.0775	0.12266
73.216	0.03421	0.08438	0.11496
73.28	0.03421	0.075	0.11688
73.344	0.03521	0.08313	0.12121
73.408	0.02616	0.07	0.12025
73.472	0.05131	0.0825	0.11496
73.536	0.03622	0.075	0.11929
73.6	0.0332	0.06875	0.12266
73.664	0.03622	0.07063	0.12554
73.728	0.02918	0.06875	0.12506
73.792	0.03823	0.075	0.13035
73.856	0.04527	0.07188	0.12506
73.92	0.04125	0.08812	0.1164
73.984	0.04024	0.07938	0.11207
74.048	0.03219	0.06438	0.12843
74.112	0.03018	0.06563	0.12266
74.176	0.03119	0.08438	0.11255
74.24	0.03521	0.06875	0.12987
74.304	0.03924	0.05875	0.14238
74.368	0.02716	0.07188	0.12506
74.432	0.03622	0.06813	0.11833
74.496	0.04024	0.0775	0.12939
74.56	0.03219	0.08188	0.12698
74.624	0.04427	0.06438	0.11352
74.688	0.03622	0.08063	0.12602
74.752	0.02616	0.06938	0.11929
74.816	0.02918	0.08188	0.11015
74.88	0.04427	0.0675	0.12266
74.944	0.04125	0.08375	0.12217
75.008	0.0332	0.06313	0.12698
75.072	0.03722	0.07	0.13276
75.136	0.03219	0.07312	0.11929
75.2	0.03018	0.0675	0.12458
75.264	0.02616	0.07437	0.12458
75.328	0.03924	0.06625	0.11833
75.392	0.02314	0.05563	0.12506
75.456	0.03823	0.07813	0.12121
75.52	0.02817	0.09125	0.1241
75.584	0.0332	0.07938	0.12795
75.648	0.02918	0.06	0.12266
75.712	0.03018	0.06062	0.11833
75.776	0.03219	0.07375	0.12698
75.84	0.0332	0.07312	0.11063
75.904	0.0332	0.06875	0.11929
75.968	0.03622	0.07188	0.11063
76.032	0.02515	0.08	0.11496
76.096	0.02918	0.07188	0.12891
76.16	0.03722	0.07125	0.12266
76.224	0.03018	0.07	0.11304
76.288	0.03119	0.07625	0.12987
76.352	0.02918	0.07063	0.10774
76.416	0.03722	0.07	0.13179
76.48	0.03823	0.07125	0.13083
76.544	0.03722	0.07687	0.11207
76.608	0.03421	0.0775	0.10919
76.672	0.03421	0.07125	0.11881
76.736	0.0332	0.07687	0.12121
76.8	0.03119	0.07625	0.12025
76.864	0.02918	0.0575	0.12891
76.928	0.03219	0.07437	0.12506
76.992	0.04527	0.07625	0.11352
77.056	0.03521	0.0775	0.11159
77.12	0.03421	0.06875	0.12554
77.184	0.03622	0.07562	0.11833
77.248	0.02918	0.07	0.13179
77.312	0.02817	0.06938	0.11688
77.376	0.04427	0.08625	0.09764
77.44	0.03823	0.06688	0.11592
77.504	0.02918	0.07875	0.13083
77.568	0.02414	0.07687	0.11929
77.632	0.03018	0.07375	0.10342
77.696	0.03119	0.07437	0.1241
77.76	0.03219	0.0625	0.11448
77.824	0.03119	0.075	0.1164
77.888	0.02314	0.06313	0.114
77.952	0.03119	0.07312	0.11352
78.016	0.04427	0.07687	0.13228
78.08	0.02616	0.07063	0.11207
78.144	0.02515	0.06563	0.12891
78.208	0.02817	0.07125	0.11929
78.272	0.03119	0.06625	0.11255
78.336	0.03219	0.06813	0.1039
78.4	0.0332	0.07	0.11785
78.464	0.0332	0.07375	0.11496
78.528	0.04527	0.08375	0.10293
78.592	0.02918	0.07	0.11929
78.656	0.03018	0.06375	0.12025
78.72	0.02414	0.07	0.12121
78.784	0.02616	0.0725	0.11063
78.848	0.03119	0.065	0.12458
78.912	0.03823	0.08125	0.13179
78.976	0.02012	0.06625	0.12121
79.04	0.02716	0.07063	0.11304
79.104	0.0332	0.07188	0.10726
79.168	0.02113	0.07125	0.11688
79.232	0.03421	0.06625	0.10774
79.296	0.02616	0.05063	0.12843
79.36	0.03219	0.0675	0.12506
79.424	0.03119	0.06625	0.11015
79.488	0.02616	0.06688	0.12266
79.552	0.02515	0.06938	0.11448
79.616	0.02213	0.065	0.1164
79.68	0.02616	0.07188	0.12554
79.744	0.02213	0.06938	0.13997
79.808	0.03119	0.0675	0.11833
79.872	0.03018	0.07375	0.11448
79.936	0.04326	0.08438	0.10823
80	0.03521	0.07687	0.11304
80.064	0.04125	0.06625	0.11111
80.128	0.03421	0.05688	0.12025
80.192	0.03219	0.065	0.08658
80.256	0.02918	0.06563	0.11544
80.32	0.02918	0.06625	0.11255
80.384	0.02414	0.0725	0.10871
80.448	0.02616	0.07312	0.10726
80.512	0.02716	0.06813	0.10871
80.576	0.02918	0.07437	0.13276
80.64	0.02817	0.07063	0.11255
80.704	0.02414	0.06875	0.10774
80.768	0.03521	0.07375	0.12217
80.832	0.03018	0.07875	0.12266
80.896	0.02716	0.07625	0.09668
80.96	0.0332	0.07312	0.10726
81.024	0.02012	0.07375	0.11015
81.088	0.02616	0.06438	0.114
81.152	0.03421	0.06563	0.10871
81.216	0.03018	0.05563	0.12169
81.28	0.02414	0.06813	0.13131
81.344	0.02012	0.06688	0.11592
81.408	0.02716	0.06062	0.11159
81.472	0.03219	0.08812	0.11544
81.536	0.03722	0.06625	0.11977
81.6	0.02716	0.07188	0.11929
81.664	0.02113	0.07063	0.10774
81.728	0.03119	0.065	0.1039
81.792	0.03722	0.05813	0.10774
81.856	0.02716	0.06813	0.11736
81.92	0.03521	0.06125	0.10774
81.984	0.02716	0.07188	0.10726
82.048	0.02213	0.07687	0.1063
82.112	0.02716	0.06688	0.10919
82.176	0.03018	0.06875	0.12266
82.24	0.03421	0.0725	0.12458
82.304	0.02113	0.07	0.10582
82.368	0.02515	0.06438	0.11736
82.432	0.02213	0.06563	0.10774
82.496	0.03722	0.06688	0.10486
82.56	0.02515	0.07312	0.12266
82.624	0.01911	0.06062	0.11736
82.688	0.0332	0.06	0.10438
82.752	0.02414	0.0625	0.09812
82.816	0.02616	0.0775	0.11448
82.88	0.02817	0.06438	0.12795
82.944	0.02918	0.07	0.11688
83.008	0.02616	0.06875	0.11352
83.072	0.03823	0.05813	0.10774
83.136	0.03521	0.05875	0.11255
83.2	0.02515	0.06187	0.11881
83.264	0.03421	0.05625	0.114
83.328	0.02113	0.06563	0.09476
83.392	0.03119	0.05688	0.09861
83.456	0.02817	0.06125	0.10534
83.52	0.03119	0.06813	0.114
83.584	0.02918	0.07437	0.09957
83.648	0.04427	0.06	0.12506
83.712	0.02716	0.065	0.11881
83.776	0.02817	0.06187	0.11544
83.84	0.02817	0.0725	0.10823
83.904	0.02515	0.07562	0.11063
83.968	0.02213	0.07312	0.11496
84.032	0.02716	0.06938	0.09524
84.096	0.02515	0.06	0.09909
84.16	0.03018	0.06375	0.10726
84.224	0.03018	0.05563	0.11015
84.288	0.02414	0.05688	0.10053
84.352	0.02817	0.06813	0.10919
84.416	0.02213	0.07	0.10486
84.48	0.02113	0.06688	0.12025
84.544	0.03219	0.05438	0.10582
84.608	0.03018	0.06125	0.11304
84.672	0.03219	0.06313	0.09909
84.736	0.03219	0.065	0.10101
84.8	0.03421	0.06375	0.11496
84.864	0.02918	0.06187	0.10245
84.928	0.02817	0.05688	0.11352
84.992	0.0161	0.05312	0.11207
85.056	0.0332	0.06813	0.11448
85.12	0.02817	0.06625	0.10245
85.184	0.03219	0.06375	0.10293
85.248	0.02414	0.05875	0.12121
85.312	0.03018	0.06187	0.10726
85.376	0.02012	0.0675	0.10438
85.44	0.02817	0.06438	0.12025
85.504	0.0171	0.07063	0.11977
85.568	0.03622	0.0675	0.11111
85.632	0.01911	0.05625	0.11592
85.696	0.03219	0.07312	0.12169
85.76	0.02213	0.06125	0.11111
85.824	0.02314	0.07	0.10342
85.888	0.02716	0.06375	0.09668
85.952	0.02716	0.06625	0.1063
86.016	0.02515	0.06938	0.10774
86.08	0.03421	0.06563	0.11785
86.144	0.02817	0.05438	0.09716
86.208	0.01811	0.05938	0.10919
86.272	0.03018	0.07312	0.10197
86.336	0.02414	0.0775	0.11015
86.4	0.02918	0.06438	0.09668
86.464	0.02918	0.06375	0.10053
86.528	0.0332	0.0725	0.10149
86.592	0.02314	0.0625	0.10053
86.656	0.0161	0.06875	0.09572
86.72	0.02817	0.06688	0.1063
86.784	0.02817	0.07125	0.10293
86.848	0.03119	0.06187	0.12506
86.912	0.02515	0.05938	0.10871
86.976	0.02817	0.0675	0.12362
87.04	0.02817	0.05563	0.12169
87.104	0.01811	0.06938	0.11352
87.168	0.02012	0.06625	0.10582
87.232	0.02817	0.06938	0.09861
87.296	0.02918	0.0675	0.1063
87.36	0.02515	0.05875	0.1039
87.424	0.03219	0.06187	0.10101
87.488	0.02314	0.07687	0.11255
87.552	0.02314	0.06125	0.12025
87.616	0.02515	0.07	0.114
87.68	0.02515	0.05875	0.11063
87.744	0.02616	0.05813	0.1039
87.808	0.02616	0.06062	0.10149
87.872	0.02515	0.06062	0.11929
87.936	0.02616	0.07063	0.10293
88	0.02918	0.06938	0.10438
88.064	0.02012	0.06938	0.10149
88.128	0.02918	0.04562	0.12266
88.192	0.02213	0.05312	0.08754
88.256	0.02314	0.06875	0.09812
88.32	0.02012	0.05813	0.09861
88.384	0.02817	0.065	0.114
88.448	0.03018	0.04688	0.11448
88.512	0.0161	0.06125	0.11833
88.576	0.02213	0.07312	0.10582
88.64	0.02012	0.0475	0.09524
88.704	0.02515	0.05875	0.10534
88.768	0.03018	0.06938	0.10342
88.832	0.02817	0.07188	0.11015
88.896	0.02817	0.07188	0.11111
88.96	0.02515	0.06125	0.10101
89.024	0.03018	0.0775	0.10245
89.088	0.02113	0.05875	0.10245
89.152	0.02817	0.0625	0.10919
89.216	0.0171	0.05188	0.10197
89.28	0.02414	0.06625	0.09476
89.344	0.02012	0.06125	0.10534
89.408	0.02918	0.06062	0.10582
89.472	0.01911	0.06563	0.09572
89.536	0.02414	0.06313	0.09283
89.6	0.01911	0.04688	0.11592
89.664	0.02213	0.06938	0.10197
89.728	0.02314	0.05938	0.10726
89.792	0.02716	0.06125	0.10005
89.856	0.02314	0.07375	0.10534
89.92	0.02716	0.06062	0.09572
89.984	0.02012	0.0625	0.09812
90.048	0.01911	0.05875	0.10871
90.112	0.02918	0.065	0.11207
90.176	0.02414	0.05625	0.10342
90.24	0.03521	0.05813	0.10005
90.304	0.02414	0.05563	0.11785
90.368	0.0332	0.05438	0.11111
90.432	0.02113	0.06625	0.09572
90.496	0.02213	0.06438	0.09476
90.56	0.02414	0.06187	0.10582
90.624	0.03421	0.07	0.11448
90.688	0.02314	0.06	0.09428
90.752	0.02113	0.045	0.10005
90.816	0.02716	0.06875	0.10053
90.88	0.02113	0.0575	0.09668
90.944	0.02414	0.055	0.10486
91.008	0.02012	0.05813	0.10245
91.072	0.02716	0.05688	0.09716
91.136	0.0161	0.05625	0.09043
91.2	0.02817	0.0625	0.10197
91.264	0.03119	0.05188	0.10438
91.328	0.0161	0.0575	0.10438
91.392	0.0171	0.06375	0.09716
91.456	0.02515	0.06125	0.11352
91.52	0.01911	0.04813	0.11063
91.584	0.02414	0.05875	0.0962
91.648	0.02515	0.0575	0.10197
91.712	0.01811	0.065	0.10582
91.776	0.03722	0.05813	0.11929
91.84	0.02515	0.07125	0.0938
91.904	0.02314	0.06563	0.0962
91.968	0.02414	0.06187	0.09812
92.032	0.01911	0.05625	0.10101
92.096	0.02213	0.06625	0.08418
92.16	0.02616	0.06625	0.10919
92.224	0.02113	0.06813	0.10486
92.288	0.02314	0.0575	0.08947
92.352	0.01308	0.04562	0.09476
92.416	0.03421	0.04688	0.11785
92.48	0.02012	0.05813	0.09524
92.544	0.02012	0.06563	0.11496
92.608	0.02012	0.06438	0.09283
92.672	0.02012	0.06062	0.10342
92.736	0.02515	0.05625	0.0938
92.8	0.02012	0.0525	0.10967
92.864	0.02515	0.05875	0.10005
92.928	0.02213	0.06375	0.10149
92.992	0.02414	0.06062	0.11736
93.056	0.01811	0.05312	0.09764
93.12	0.01811	0.05312	0.08899
93.184	0.01911	0.0575	0.10149
93.248	0.0171	0.05875	0.09764
93.312	0.02314	0.05563	0.1039
93.376	0.02515	0.06938	0.09812
93.44	0.02012	0.06438	0.10726
93.504	0.03018	0.06688	0.09909
93.568	0.01911	0.04813	0.09957
93.632	0.02515	0.05688	0.0861
93.696	0.02817	0.05625	0.10919
93.76	0.02918	0.05625	0.10197
93.824	0.02918	0.06438	0.10774
93.888	0.0161	0.05813	0.09331
93.952	0.02314	0.05125	0.1039
94.016	0.02616	0.06062	0.09283
94.08	0.02515	0.0575	0.09187
94.144	0.02012	0.06688	0.09909
94.208	0.03219	0.05813	0.08706
94.272	0.02314	0.06187	0.09957
94.336	0.02716	0.05312	0.08947
94.4	0.02414	0.05438	0.10678
94.464	0.02012	0.05312	0.10005
94.528	0.02314	0.05688	0.11352
94.592	0.02616	0.05875	0.09668
94.656	0.01911	0.05125	0.10534
94.72	0.02716	0.05375	0.10774
94.784	0.01911	0.05063	0.09909
94.848	0.03219	0.05563	0.10534
94.912	0.02817	0.06187	0.0962
94.976	0.01811	0.0625	0.09428
95.04	0.02817	0.05438	0.10293
95.104	0.02113	0.0625	0.10342
95.168	0.02113	0.04875	0.09909
95.232	0.02113	0.05375	0.10293
95.296	0.02314	0.05375	0.11833
95.36	0.01811	0.05312	0.0962
95.424	0.02817	0.0525	0.11592
95.488	0.0161	0.05438	0.08466
95.552	0.02113	0.04938	0.09957
95.616	0.02012	0.0575	0.09716
95.68	0.02918	0.05625	0.09428
95.744	0.02817	0.06062	0.10678
95.808	0.02113	0.0525	0.09861
95.872	0.01911	0.05625	0.09572
95.936	0.02314	0.05	0.0962
96	0.01911	0.0525	0.0938
96.064	0.01911	0.05438	0.09476
96.128	0.01911	0.05438	0.10582
96.192	0.02213	0.05063	0.09476
96.256	0.02515	0.0575	0.10486
96.32	0.02314	0.0525	0.09957
96.384	0.02515	0.05312	0.08995
96.448	0.02817	0.05438	0.09476
96.512	0.02314	0.05563	0.10245
96.576	0.03119	0.06375	0.0885
96.64	0.02113	0.04813	0.09861
96.704	0.02113	0.04562	0.09957
96.768	0.02314	0.06062	0.08754
96.832	0.00805	0.0475	0.10149
96.896	0.02314	0.04063	0.09861
96.96	0.02616	0.05813	0.10967
97.024	0.02616	0.05875	0.09716
97.088	0.02113	0.05938	0.09283
97.152	0.02113	0.0575	0.10438
97.216	0.02113	0.055	0.09283
97.28	0.01509	0.06	0.10197
97.344	0.02414	0.05875	0.09331
97.408	0.01911	0.0625	0.09331
97.472	0.03421	0.0675	0.10293
97.536	0.01811	0.05	0.10053
97.6	0.0171	0.0625	0.09861
97.664	0.02314	0.05063	0.09043
97.728	0.02012	0.05563	0.10245
97.792	0.02314	0.05375	0.09957
97.856	0.02012	0.06062	0.10005
97.92	0.02314	0.04688	0.09283
97.984	0.02616	0.0575	0.11255
98.048	0.01006	0.04625	0.09572
98.112	0.0161	0.06563	0.08802
98.176	0.02616	0.05625	0.10486
98.24	0.02314	0.05625	0.09187
98.304	0.02414	0.05813	0.09524
98.368	0.02012	0.05063	0.0885
98.432	0.01911	0.05375	0.08514
98.496	0.02414	0.05438	0.09043
98.56	0.01911	0.0475	0.11448
98.624	0.01911	0.05	0.10149
98.688	0.02113	0.06375	0.10726
98.752	0.02012	0.04313	0.10197
98.816	0.02012	0.05875	0.09283
98.88	0.01911	0.04625	0.10678
98.944	0.02414	0.05375	0.09909
99.008	0.02012	0.05813	0.09428
99.072	0.01308	0.04875	0.08802
99.136	0.01811	0.06375	0.09043
99.2	0.02213	0.05875	0.08706
99.264	0.02213	0.05625	0.09187
99.328	0.02314	0.06187	0.09235
99.392	0.02616	0.05813	0.09476
99.456	0.01811	0.05625	0.10342
99.52	0.02817	0.05625	0.10149
99.584	0.02113	0.06563	0.09861
99.648	0.01911	0.04688	0.0885
99.712	0.02616	0.06125	0.08995
99.776	0.02012	0.06062	0.09572
99.84	0.02616	0.05563	0.0962
99.904	0.01509	0.05063	0.10342
99.968	0.02314	0.06125	0.10197
100.032	0.02012	0.05375	0.09572
100.096	0.02113	0.05188	0.09428
100.16	0.03219	0.065	0.09861
100.224	0.02817	0.05312	0.09139
100.288	0.01408	0.06	0.10149
100.352	0.02314	0.065	0.10823
100.416	0.02314	0.05375	0.09668
100.48	0.01509	0.05188	0.10293
100.544	0.02113	0.05188	0.10005
100.608	0.0161	0.06375	0.09812
100.672	0.02213	0.04625	0.0962
100.736	0.02113	0.0575	0.10486
100.8	0.02012	0.05063	0.0861
100.864	0.02314	0.05688	0.08562
100.928	0.0171	0.05125	0.09812
100.992	0.0161	0.0525	0.09091
101.056	0.02414	0.05438	0.08321
101.12	0.01911	0.0575	0.09235
101.184	0.01911	0.0475	0.08995
101.248	0.02616	0.06313	0.09476
101.312	0.02414	0.05688	0.10534
101.376	0.01308	0.05125	0.08995
101.44	0.01207	0.0475	0.10823
101.504	0.02012	0.055	0.11207
101.568	0.02213	0.04938	0.09428
101.632	0.01911	0.04875	0.09524
101.696	0.01207	0.0475	0.08562
101.76	0.02113	0.04813	0.09139
101.824	0.01911	0.0525	0.10245
101.888	0.02515	0.04625	0.07985
101.952	0.0171	0.05688	0.10293
102.016	0.01811	0.04875	0.0962
102.08	0.02314	0.04688	0.09091
102.144	0.01006	0.065	0.09283
102.208	0.01911	0.05875	0.09812
102.272	0.02716	0.05312	0.08514
102.336	0.02716	0.05625	0.09139
102.4	0.02012	0.04313	0.08995
102.464	0.0171	0.06125	0.09139
102.528	0.02616	0.05438	0.08802
102.592	0.01911	0.03625	0.09331
102.656	0.01911	0.04813	0.08129
102.72	0.01811	0.05813	0.10486
102.784	0.01509	0.05938	0.09091
102.848	0.02616	0.04625	0.08466
102.912	0.02113	0.04938	0.09187
102.976	0.02213	0.06062	0.1039
103.04	0.02414	0.05625	0.08418
103.104	0.02213	0.05938	0.09572
103.168	0.02314	0.06062	0.08899
103.232	0.02515	0.05438	0.09572
103.296	0.02515	0.05312	0.09139
103.36	0.02414	0.05063	0.09091
103.424	0.02817	0.06	0.10149
103.488	0.02716	0.05063	0.0962
103.552	0.01911	0.04938	0.09091
103.616	0.0171	0.04688	0.08899
103.68	0.0161	0.0475	0.09524
103.744	0.0171	0.05125	0.09187
103.808	0.01811	0.04875	0.10486
103.872	0.02716	0.04437	0.09957
103.936	0.02213	0.05375	0.09187
104	0.01811	0.05875	0.08129
104.064	0.01911	0.05125	0.0938
104.128	0.01811	0.05312	0.09812
104.192	0.02213	0.04625	0.08947
104.256	0.01509	0.0575	0.09524
104.32	0.02012	0.05938	0.0885
104.384	0.0161	0.05063	0.08466
104.448	0.00905	0.0425	0.0938
104.512	0.01509	0.05375	0.10871
104.576	0.01811	0.06	0.08658
104.64	0.02515	0.05625	0.1039
104.704	0.01107	0.0475	0.09139
104.768	0.02012	0.05938	0.09139
104.832	0.02213	0.04625	0.09283
104.896	0.01408	0.04625	0.0885
104.96	0.02716	0.04625	0.09428
105.024	0.02414	0.04063	0.09476
105.088	0.01811	0.05188	0.10101
105.152	0.01811	0.05563	0.0938
105.216	0.01509	0.05625	0.10678
105.28	0.0161	0.04375	0.09909
105.344	0.01509	0.05563	0.09043
105.408	0.0161	0.05438	0.09476
105.472	0.0161	0.05813	0.09043
105.536	0.01509	0.05875	0.08754
105.6	0.0161	0.04125	0.0885
105.664	0.0171	0.05375	0.09572
105.728	0.01911	0.04063	0.09764
105.792	0.0171	0.0525	0.08754
105.856	0.0161	0.04813	0.09764
105.92	0.01107	0.04875	0.09043
105.984	0.0161	0.04625	0.08081
106.048	0.01509	0.05438	0.09668
106.112	0.01811	0.0475	0.0938
106.176	0.02213	0.05438	0.10823
106.24	0.02515	0.0575	0.09235
106.304	0.02213	0.05625	0.09861
106.368	0.01911	0.06438	0.09812
106.432	0.0161	0.05563	0.09909
106.496	0.0161	0.05938	0.0938
106.56	0.0171	0.04188	0.09861
106.624	0.01408	0.06313	0.09331
106.688	0.02113	0.0525	0.07888
106.752	0.01509	0.03938	0.08995
106.816	0.02414	0.04813	0.09909
106.88	0.01811	0.05312	0.09283
106.944	0.02314	0.0525	0.10534
107.008	0.02515	0.05312	0.09043
107.072	0.01308	0.05563	0.09861
107.136	0.01308	0.04437	0.10726
107.2	0.01509	0.05688	0.09572
107.264	0.02716	0.05875	0.09187
107.328	0.02012	0.04625	0.09283
107.392	0.02012	0.04875	0.08418
107.456	0.01006	0.04063	0.1063
107.52	0.01308	0.0575	0.0938
107.584	0.01308	0.05063	0.09091
107.648	0.0171	0.04313	0.09091
107.712	0.0171	0.05438	0.09716
107.776	0.02213	0.0475	0.09957
107.84	0.01207	0.04625	0.09235
107.904	0.01107	0.03875	0.10582
107.968	0.02414	0.05	0.09187
108.032	0.02113	0.04938	0.08273
108.096	0.01911	0.05688	0.09187
108.16	0.0171	0.05312	0.09861
108.224	0.01911	0.04875	0.09716
108.288	0.0171	0.04813	0.08466
108.352	0.02716	0.05375	0.07792
108.416	0.01308	0.04688	0.09331
108.48	0.01509	0.05375	0.08562
108.544	0.01408	0.0625	0.09764
108.608	0.01509	0.04938	0.08225
108.672	0.01408	0.05813	0.09957
108.736	0.02113	0.04	0.09331
108.8	0.02918	0.05375	0.0861
108.864	0.01911	0.05375	0.09043
108.928	0.0171	0.06062	0.10197
108.992	0.0171	0.05875	0.08177
109.056	0.01911	0.04875	0.09187
109.12	0.02716	0.05438	0.09235
109.184	0.02515	0.05188	0.08754
109.248	0.02113	0.04688	0.10438
109.312	0.01811	0.05438	0.0784
109.376	0.02113	0.05688	0.08754
109.44	0.02616	0.05	0.08706
109.504	0.01408	0.04813	0.10149
109.568	0.01308	0.04562	0.08466
109.632	0.02113	0.0475	0.08418
109.696	0.01107	0.0575	0.09043
109.76	0.01509	0.04688	0.0938
109.824	0.02113	0.04375	0.08658
109.888	0.01308	0.05	0.09331
109.952	0.01207	0.03938	0.08995
110.016	0.01107	0.06	0.09235
110.08	0.01811	0.04813	0.09331
110.144	0.0171	0.04375	0.09139
110.208	0.01911	0.05125	0.08177
110.272	0.0161	0.05312	0.08995
110.336	0.01408	0.05438	0.10486
110.4	0.0161	0.0525	0.09476
110.464	0.01911	0.04813	0.09091
110.528	0.01911	0.05188	0.08802
110.592	0.01408	0.05125	0.09283
110.656	0.0161	0.04313	0.08706
110.72	0.01811	0.05063	0.09187
110.784	0.00704	0.05125	0.08706
110.848	0.0161	0.04813	0.08418
110.912	0.01811	0.05813	0.08562
110.976	0.0161	0.05	0.08562
111.04	0.0171	0.04437	0.09091
111.104	0.01408	0.04437	0.0885
111.168	0.02113	0.04688	0.09331
111.232	0.0161	0.05688	0.09764
111.296	0.0161	0.0525	0.08754
111.36	0.02213	0.04625	0.08369
111.424	0.01207	0.04188	0.07792
111.488	0.02213	0.05625	0.09283
111.552	0.02113	0.05375	0.08899
111.616	0.01509	0.0525	0.08466
111.68	0.0171	0.04688	0.09331
111.744	0.0161	0.04562	0.08995
111.808	0.02012	0.05375	0.0962
111.872	0.0171	0.04875	0.0861
111.936	0.01408	0.05938	0.08177
112	0.02213	0.03875	0.08802
112.064	0.01911	0.04938	0.08802
112.128	0.02012	0.04562	0.08802
112.192	0.01911	0.03812	0.08899
112.256	0.01408	0.05	0.09283
112.32	0.02414	0.06125	0.08321
112.384	0.02113	0.04688	0.09909
112.448	0.0161	0.0475	0.08947
112.512	0.01811	0.05312	0.09235
112.576	0.01509	0.055	0.1063
112.64	0.01308	0.04688	0.0885
112.704	0.01308	0.06313	0.07792
112.768	0.02918	0.04562	0.0938
112.832	0.0171	0.04063	0.08418
112.896	0.01308	0.05563	0.08658
112.96	0.01811	0.04875	0.08899
113.024	0.02817	0.0525	0.09283
113.088	0.01107	0.04625	0.08129
113.152	0.01911	0.0475	0.0861
113.216	0.02113	0.05125	0.08321
113.28	0.01308	0.05938	0.09524
113.344	0.02414	0.0425	0.08899
113.408	0.01006	0.0525	0.0885
113.472	0.00905	0.04437	0.08562
113.536	0.01408	0.05312	0.10005
113.6	0.01911	0.05125	0.09572
113.664	0.02314	0.045	0.08321
113.728	0.01911	0.0425	0.08081
113.792	0.01509	0.03875	0.07407
113.856	0.0161	0.0475	0.07888
113.92	0.00905	0.055	0.08369
113.984	0.01006	0.045	0.08562
114.048	0.02314	0.035	0.08706
114.112	0.01811	0.04625	0.08706
114.176	0.01509	0.05188	0.08273
114.24	0.01811	0.05563	0.07985
114.304	0.02213	0.03625	0.08995
114.368	0.01911	0.055	0.07648
114.432	0.0161	0.05188	0.09716
114.496	0.0161	0.05563	0.08466
114.56	0.02515	0.06125	0.08369
114.624	0.01811	0.0475	0.0861
114.688	0.0161	0.03938	0.07792
114.752	0.01408	0.04063	0.08466
114.816	0.01509	0.04375	0.09524
114.88	0.01308	0.0525	0.09235
114.944	0.01308	0.04313	0.09235
115.008	0.0171	0.05625	0.10438
115.072	0.01308	0.04813	0.09476
115.136	0.02113	0.0475	0.08129
115.2	0.0161	0.03563	0.08562
115.264	0.02113	0.03687	0.09476
115.328	0.01006	0.04813	0.0784
115.392	0.01207	0.0425	0.076
115.456	0.02113	0.05	0.08129
115.52	0.0171	0.05	0.08514
115.584	0.01308	0.04813	0.08947
115.648	0.02012	0.05375	0.07023
115.712	0.01006	0.05563	0.08321
115.776	0.01408	0.04562	0.09091
115.84	0.01107	0.05	0.08754
115.904	0.02012	0.05312	0.08658
115.968	0.01006	0.055	0.09043
116.032	0.01811	0.05	0.08033
116.096	0.01408	0.04688	0.07985
116.16	0.0171	0.05063	0.09091
116.224	0.01811	0.03938	0.08033
116.288	0.02414	0.04688	0.08418
116.352	0.0171	0.04063	0.08995
116.416	0.01509	0.05375	0.08802
116.48	0.01911	0.04063	0.09043
116.544	0.02012	0.04562	0.0938
116.608	0.0171	0.04313	0.08033
116.672	0.02012	0.05375	0.08514
116.736	0.0161	0.0425	0.08658
116.8	0.00704	0.04188	0.09091
116.864	0.02213	0.03563	0.08562
116.928	0.01308	0.04375	0.08802
116.992	0.01308	0.04313	0.08273
117.056	0.01509	0.05	0.07792
117.12	0.01911	0.0525	0.08033
117.184	0.00805	0.05375	0.09812
117.248	0.01509	0.05063	0.0885
117.312	0.01911	0.0475	0.08754
117.376	0.01308	0.04562	0.07985
117.44	0.02414	0.04875	0.07552
117.504	0.01911	0.03875	0.08899
117.568	0.0161	0.03938	0.08033
117.632	0.01509	0.03875	0.07696
117.696	0.01308	0.04625	0.08658
117.76	0.02113	0.04688	0.06686
117.824	0.0161	0.055	0.08273
117.888	0.01207	0.0575	0.09428
117.952	0.01207	0.0425	0.08273
118.016	0.01509	0.04625	0.08225
118.08	0.01408	0.04938	0.06734
118.144	0.01911	0.04625	0.08273
118.208	0.02113	0.04188	0.076
118.272	0.0171	0.04375	0.09235
118.336	0.0171	0.03938	0.08418
118.4	0.00805	0.05625	0.08658
118.464	0.01408	0.05125	0.08177
118.528	0.01509	0.05	0.07792
118.592	0.01811	0.04688	0.08418
118.656	0.0161	0.04875	0.08225
118.72	0.01811	0.04688	0.08514
118.784	0.02012	0.04875	0.09331
118.848	0.01509	0.04375	0.08754
118.912	0.0161	0.04188	0.08177
118.976	0.01509	0.04875	0.08177
119.04	0.02113	0.04562	0.07937
119.104	0.02113	0.04313	0.08899
119.168	0.02012	0.04	0.08321
119.232	0.01911	0.04688	0.08706
119.296	0.01408	0.04813	0.08562
119.36	0.0171	0.04063	0.08899
119.424	0.01811	0.04562	0.0861
119.488	0.01408	0.04813	0.09235
119.552	0.01107	0.0575	0.09283
119.616	0.0161	0.04437	0.08995
119.68	0.0171	0.0425	0.08369
119.744	0.01107	0.04188	0.07552
119.808	0.01509	0.04	0.08514
119.872	0.01911	0.04125	0.08995
119.936	0.01006	0.04625	0.08033
120	0.01308	0.04313	0.06734
120.064	0.02414	0.05438	0.08369
120.128	0.02012	0.04313	0.0938
120.192	0.02012	0.03938	0.08418
120.256	0.02817	0.04813	0.0861
120.32	0.0161	0.05063	0.07792
120.384	0.01308	0.05312	0.09091
120.448	0.01408	0.04437	0.07888
120.512	0.02213	0.04313	0.09572
120.576	0.00905	0.05312	0.08658
120.64	0.01107	0.05438	0.08273
120.704	0.0161	0.05125	0.08802
120.768	0.0161	0.03625	0.07504
120.832	0.01509	0.03875	0.08129
120.896	0.02012	0.04688	0.0784
120.96	0.01811	0.04562	0.0938
121.024	0.0161	0.0475	0.08706
121.088	0.01408	0.0425	0.08658
121.152	0.01911	0.03438	0.08658
121.216	0.01006	0.05	0.0861
121.28	0.02314	0.03812	0.08706
121.344	0.02817	0.04375	0.08706
121.408	0.01207	0.05188	0.07552
121.472	0.01811	0.04688	0.07504
121.536	0.01509	0.05063	0.07263
121.6	0.02414	0.03938	0.08706
121.664	0.01811	0.045	0.08081
121.728	0.01509	0.045	0.09331
121.792	0.01207	0.03687	0.09187
121.856	0.02012	0.04625	0.08562
121.92	0.01006	0.0425	0.08081
121.984	0.0171	0.045	0.09139
122.048	0.01207	0.04437	0.08514
122.112	0.01911	0.04313	0.08129
122.176	0.01911	0.0425	0.08177
122.24	0.00704	0.05188	0.07263
122.304	0.02515	0.03938	0.06686
122.368	0.01811	0.03812	0.09235
122.432	0.0161	0.04188	0.08466
122.496	0.00805	0.04125	0.08369
122.56	0.01911	0.04875	0.0885
122.624	0.01509	0.04437	0.08177
122.688	0.0161	0.04688	0.07552
122.752	0.0161	0.04875	0.07167
122.816	0.01408	0.03812	0.08033
122.88	0.01811	0.04688	0.07359
122.944	0.01509	0.04437	0.08129
123.008	0.01107	0.0525	0.07888
123.072	0.01107	0.0375	0.07792
123.136	0.02616	0.04562	0.08225
123.2	0.02314	0.0375	0.08418
123.264	0.0171	0.04313	0.09428
123.328	0.01509	0.05125	0.09091
123.392	0.01811	0.04938	0.07792
123.456	0.02414	0.05	0.08754
123.52	0.01207	0.04813	0.07792
123.584	0.0161	0.05	0.07937
123.648	0.01308	0.04813	0.09091
123.712	0.01509	0.05125	0.08369
123.776	0.02213	0.045	0.08273
123.84	0.01509	0.04188	0.08562
123.904	0.01107	0.04813	0.08081
123.968	0.01811	0.04437	0.08321
124.032	0.01911	0.0375	0.09716
124.096	0.01408	0.0475	0.08321
124.16	0.01308	0.0375	0.08369
124.224	0.01308	0.04688	0.0962
124.288	0.01107	0.0425	0.08899
124.352	0.01509	0.04437	0.08802
124.416	0.01107	0.035	0.08418
124.48	0.00805	0.04625	0.076
124.544	0.00805	0.035	0.08273
124.608	0.01509	0.03875	0.08129
124.672	0.01107	0.04188	0.08369
124.736	0.01509	0.04875	0.07456
124.8	0.01207	0.04813	0.07456
124.864	0.01811	0.04125	0.07696
124.928	0.01408	0.04313	0.08947
124.992	0.01408	0.03062	0.07407
125.056	0.01811	0.0475	0.08514
125.12	0.0171	0.04875	0.08514
125.184	0.00905	0.03812	0.07985
125.248	0.02314	0.03812	0.08177
125.312	0.01509	0.06187	0.08514
125.376	0.01207	0.03563	0.08033
125.44	0.01408	0.05063	0.08225
125.504	0.02314	0.03938	0.09139
125.568	0.01107	0.0475	0.08177
125.632	0.0171	0.0425	0.0861
125.696	0.02314	0.03625	0.08754
125.76	0.00805	0.0425	0.08802
125.824	0.01911	0.045	0.08033
125.888	0.0161	0.0375	0.07456
125.952	0.02012	0.045	0.07888
126.016	0.01207	0.0475	0.08321
126.08	0.01811	0.03812	0.08658
126.144	0.01207	0.04125	0.0861
126.208	0.01408	0.03812	0.10197
126.272	0.0161	0.03438	0.07985
126.336	0.02012	0.04688	0.08754
126.4	0.01408	0.04562	0.08321
126.464	0.01811	0.04875	0.07504
126.528	0.00805	0.04625	0.07311
126.592	0.01408	0.04188	0.08947
126.656	0.01308	0.04938	0.07407
126.72	0.01006	0.03875	0.08225
126.784	0.02113	0.03812	0.08418
126.848	0.01308	0.0375	0.07359
126.912	0.02012	0.06375	0.07744
126.976	0.0161	0.05125	0.08754
127.04	0.01308	0.05	0.09091
127.104	0.02616	0.04813	0.07696
127.168	0.01811	0.04	0.08754
127.232	0.00805	0.04875	0.08514
127.296	0.01308	0.03812	0.08466
127.36	0.01006	0.04813	0.07648
127.424	0.01509	0.04875	0.08129
127.488	0.01207	0.0525	0.07888
127.552	0.02012	0.03625	0.09139
127.616	0.0171	0.0425	0.07888
127.68	0.01509	0.0375	0.08947
127.744	0.00805	0.03625	0.07744
127.808	0.01207	0.04625	0.07744
[truncated: 14,138 more rows]

## Sheet: Figure 3c
--	1	1	1
0.1062	0.9336	0.9907	0.9188
0.2124	0.879	0.9131	0.8415
0.3186	0.8363	0.8805	0.7673
0.4248	0.7901	0.8369	0.7006
0.53099	0.7527	0.7926	0.6347
0.63719	0.7195	0.7827	0.5806
0.74339	0.6945	0.7552	0.5291
0.84959	0.6625	0.7176	0.4839
0.95579	0.6434	0.7127	0.4581
1.06199	0.619	0.6952	0.4122
1.16819	0.6091	0.6719	0.388
1.27439	0.5832	0.6529	0.3636
1.38059	0.5573	0.6359	0.3362
1.48679	0.5726	0.6374	0.3082
1.59299	0.5347	0.6149	0.2885
1.69918	0.5134	0.612	0.2641
1.80538	0.5112	0.6079	0.2537
1.91158	0.5076	0.5996	0.2329
2.01778	0.4813	0.5712	0.21
2.12398	0.4754	0.5687	0.1935
2.23018	0.4554	0.5708	0.1875
2.33638	0.4424	0.5459	0.1757
2.44258	0.4403	0.5161	0.1623
2.54878	0.4292	0.5232	0.1549
2.65498	0.4222	0.5121	0.1404
2.76117	0.411	0.4893	0.1313
2.86737	0.396	0.4919	0.1238
2.97357	0.3848	0.4826	0.1161
3.07977	0.3739	0.471	0.1095
3.18597	0.3665	0.4711	0.1062
3.29217	0.3613	0.4602	0.0956
3.39837	0.3673	0.448	0.0918
3.50457	0.3535	0.4478	0.0924
3.61077	0.3497	0.4412	0.0818
3.71697	0.3294	0.4199	0.0829
3.82316	0.3453	0.4303	0.0754
3.92936	0.3218	0.4054	0.0677
4.03556	0.3115	0.4134	0.0679
4.14176	0.3021	0.3962	0.0599
4.24796	0.3071	0.4	0.0616
4.35416	0.299	0.3901	0.0516
4.46036	0.2913	0.389	0.0565
4.56656	0.2743	0.3849	0.0499
4.67276	0.2856	0.3827	0.0513
4.77896	0.2747	0.3679	0.0474
4.88515	0.2723	0.3615	0.0458
4.99135	0.2648	0.3655	0.0461
5.09755	0.2662	0.3539	0.04
5.20375	0.2546	0.3468	0.0383
5.30995	0.2592	0.3406	0.038
5.41615	0.2564	0.3522	0.0397
5.52235	0.2399	0.3434	0.0352
5.62855	0.2339	0.3356	0.036
5.73475	0.2371	0.3283	0.0369
5.84095	0.233	0.3206	0.0333
5.94714	0.2378	0.313	0.0328
6.05334	0.2179	0.3111	0.0331
6.15954	0.2209	0.3088	0.0291
6.26574	0.2291	0.3133	0.0277
6.37194	0.2141	0.3145	0.03
6.47814	0.2133	0.3015	0.0248
6.58434	0.2044	0.288	0.0266
6.69054	0.2123	0.287	0.0259
6.79674	0.1997	0.2899	0.024
6.90294	0.208	0.2916	0.0253
7.00913	0.2007	0.3025	0.025
7.11533	0.1892	0.288	0.0244
7.22153	0.1926	0.271	0.0232
7.32773	0.1766	0.2689	0.0242
7.43393	0.1776	0.2656	0.0193
7.54013	0.1854	0.2637	0.0209
7.64633	0.1787	0.2783	0.0225
7.75253	0.1786	0.2556	0.0197
7.85873	0.1742	0.2565	0.0213
7.96493	0.1746	0.2503	0.0182
8.07112	0.1713	0.2455	0.0185
8.17732	0.1614	0.2517	0.0176
8.28352	0.1681	0.2449	0.0192
8.38972	0.1555	0.2403	0.0194
8.49592	0.1619	0.241	0.0187
8.60212	0.1645	0.2389	0.0155
8.70832	0.1515	0.2384	0.0149
8.81452	0.1598	0.2259	0.019
8.92072	0.1529	0.2281	0.0163
9.02692	0.1479	0.2297	0.0152
9.13311	0.1449	0.2249	0.0153
9.23931	0.1472	0.2249	0.0155
9.34551	0.1428	0.2155	0.0138
9.45171	0.1389	0.216	0.0141
9.55791	0.1488	0.2173	0.016
9.66411	0.1356	0.2191	0.0152
9.77031	0.1382	0.2193	0.0143
9.87651	0.1336	0.208	0.0159
9.98271	0.1359	0.2174	0.0163
10.0889	0.1358	0.2045	0.015
10.1951	0.1315	0.2055	0.0142
10.3013	0.1323	0.1961	0.0123
10.4075	0.1216	0.1928	0.014
10.5137	0.1315	0.1953	0.0132
10.6199	0.1226	0.1984	0.013
10.7261	0.1215	0.1985	0.0131
10.8323	0.1187	0.1876	0.0108
10.9385	0.119	0.1886	0.0127
11.0447	0.1165	0.1883	0.0123
11.1509	0.1198	0.1843	0.0114
11.2571	0.1155	0.1822	0.011
11.3633	0.1107	0.1729	0.0118
11.4695	0.1053	0.1844	0.0137
11.5757	0.1076	0.1768	0.0097
11.6819	0.1179	0.1747	0.0109
11.7881	0.1045	0.1817	0.0106
11.8943	0.1106	0.1751	0.0112
12.0005	0.1036	0.1743	0.0095
12.1067	0.1089	0.1751	0.0114
12.2129	0.0979	0.1656	0.0115
12.3191	0.1005	0.1723	0.0099
12.4253	0.097	0.1651	0.0118
12.5315	0.1002	0.1588	0.0104
12.6377	0.0982	0.1669	0.0107
12.7439	0.0909	0.1582	0.0109
12.8501	0.0918	0.1584	0.0096
12.9563	0.0937	0.1573	0.0098
13.0625	0.0946	0.1605	0.0088
13.1687	0.0918	0.1526	0.011
13.2749	0.0909	0.1569	0.01
13.3811	0.0902	0.1498	0.0096
13.4873	0.0868	0.1516	0.0094
13.5935	0.0847	0.1482	0.0082
13.6997	0.0831	0.1464	0.0101
13.8059	0.0852	0.1396	0.01
13.9121	0.084	0.1425	0.0101
14.0183	0.0908	0.1439	0.0095
14.1245	0.0876	0.1447	0.0098
14.2307	0.0846	0.1443	0.0082
14.3369	0.0799	0.1452	0.0079
14.4431	0.0801	0.142	0.0094
14.5493	0.0812	0.1402	0.0092
14.6555	0.079	0.1339	0.009
14.7617	0.0838	0.1347	0.0086
14.8679	0.0761	0.136	0.008
14.9741	0.0806	0.1435	0.0083
15.0803	0.075	0.1362	0.007
15.1865	0.0778	0.1282	0.009
15.2927	0.0798	0.1339	0.0084
15.3989	0.078	0.1307	0.0077
15.5051	0.077	0.1238	0.0077
15.6113	0.0739	0.119	0.0094
15.7175	0.0706	0.1229	0.0092
15.8237	0.0728	0.1207	0.0082
15.9299	0.0688	0.1223	0.008
16.036	0.0732	0.1218	0.0082
16.1422	0.0669	0.1219	0.0068
16.2484	0.0656	0.1207	0.0078
16.3546	0.0673	0.1175	0.0079
16.4608	0.0655	0.121	0.0075
16.567	0.0648	0.1274	0.0077
16.6732	0.0641	0.1145	0.0098
16.7794	0.0643	0.115	0.0086
16.8856	0.0661	0.1143	0.0073
16.9918	0.0611	0.1123	0.0076
17.098	0.0606	0.1127	0.0066
17.2042	0.0584	0.1182	0.0079
17.3104	0.0606	0.1046	0.0078
17.4166	0.0624	0.1068	0.0073
17.5228	0.0587	0.1101	0.007
17.629	0.0639	0.1077	0.0068
17.7352	0.0551	0.1072	0.0065
17.8414	0.0557	0.1087	0.0074
17.9476	0.0512	0.1112	0.0076
18.0538	0.0541	0.1065	0.0072
18.16	0.0573	0.1043	0.0062
18.2662	0.056	0.107	0.0074
18.3724	0.0556	0.0998	0.0077
18.4786	0.0527	0.0951	0.0066
18.5848	0.0528	0.0957	0.0073
18.691	0.0564	0.1046	0.0058
18.7972	0.0496	0.1008	0.0063
18.9034	0.0508	0.1051	0.0061
19.0096	0.052	0.0972	0.0081
19.1158	0.0513	0.1042	0.0068
19.222	0.049	0.0916	0.0075
19.3282	0.0505	0.0971	0.0073
19.4344	0.048	0.0953	0.007
19.5406	0.0483	0.0948	0.0068
19.6468	0.0511	0.0947	0.0057
19.753	0.0482	0.0996	0.0067
19.8592	0.0467	0.0911	0.0056
19.9654	0.0482	0.0937	0.0066
20.0716	0.0468	0.0908	0.0066
20.1778	0.0453	0.0887	0.0061
20.284	0.045	0.0899	0.0069
20.3902	0.0436	0.0867	0.0075
20.4964	0.047	0.0846	0.0052
20.6026	0.0408	0.09	0.0062
20.7088	0.0454	0.0909	0.0055
20.815	0.0447	0.0847	0.0053
20.9212	0.0432	0.092	0.0066
21.0274	0.042	0.0818	0.0054
21.1336	0.0443	0.0932	0.0045
21.2398	0.0476	0.0837	0.006
21.346	0.0425	0.0823	0.0055
21.4522	0.0398	0.08	0.0055
21.5584	0.041	0.083	0.0064
21.6646	0.0409	0.0783	0.0062
21.7708	0.039	0.08	0.0062
21.877	0.0413	0.0765	0.0056
21.9832	0.0361	0.0777	0.0053
22.0894	0.0383	0.0834	0.0062
22.1956	0.0391	0.0769	0.0061
22.3018	0.0377	0.0751	0.004
22.408	0.0355	0.0818	0.0053
22.5142	0.037	0.0765	0.0057
22.6204	0.0362	0.0709	0.0058
22.7266	0.0342	0.0727	0.0056
22.8328	0.0335	0.0742	0.006
22.939	0.0357	0.0761	0.0062
23.0452	0.0367	0.0829	0.0057
23.1514	0.0351	0.0717	0.0071
23.2576	0.0359	0.071	0.0044
23.3638	0.0335	0.0729	0.0046
23.47	0.0353	0.0738	0.0051
23.5762	0.0355	0.0684	0.0058
23.6824	0.033	0.0713	0.005
23.7886	0.0314	0.0654	0.0048
23.8948	0.0325	0.0736	0.0046
24.001	0.0351	0.0679	0.0053
24.1072	0.0313	0.0623	0.0056
24.2134	0.0325	0.0687	0.0052
24.3196	0.0308	0.0676	0.0056
24.4258	0.0339	0.0646	0.0058
24.532	0.0335	0.0685	0.0048
24.6382	0.0322	0.0658	0.0058
24.7444	0.0326	0.07	0.0048
24.8506	0.0296	0.0692	0.0055
24.9568	0.0291	0.0648	0.005
25.063	0.03	0.066	0.0045
25.1692	0.0304	0.0633	0.0057
25.2754	0.0306	0.0622	0.0052
25.3816	0.0263	0.0644	0.0059
25.4878	0.0299	0.0625	0.0057
25.594	0.029	0.0669	0.0046
25.7002	0.0264	0.0601	0.005
25.8064	0.0299	0.0608	0.0051
25.9126	0.0316	0.0672	0.0051
26.0188	0.0288	0.0604	0.0049
26.125	0.0276	0.0592	0.004
26.2312	0.0267	0.0603	0.0043
26.3374	0.0248	0.0553	0.0038
26.4436	0.0282	0.0579	0.0058
26.5498	0.024	0.0573	0.0043
26.6559	0.0254	0.0585	0.0052
26.7621	0.0243	0.0554	0.0059
26.8683	0.0236	0.0601	0.0052
26.9745	0.0232	0.0581	0.004
27.0807	0.0268	0.0544	0.0049
27.1869	0.026	0.0558	0.0037
27.2931	0.0261	0.0556	0.0043
27.3993	0.0246	0.0576	0.0051
27.5055	0.0253	0.0533	0.0047
27.6117	0.0269	0.0495	0.0054
27.7179	0.0233	0.0563	0.0051
27.8241	0.0227	0.0528	0.0044
27.9303	0.023	0.0535	0.0042
28.0365	0.0243	0.055	0.0042
28.1427	0.026	0.0539	0.0041
28.2489	0.0209	0.0556	0.0032
28.3551	0.023	0.054	0.0041
28.4613	0.0228	0.0501	0.0041
28.5675	0.0238	0.0489	0.0046
28.6737	0.023	0.0531	0.0042
28.7799	0.0214	0.0489	0.0051
28.8861	0.0236	0.052	0.0051
28.9923	0.0221	0.0516	0.0043
29.0985	0.0221	0.0513	0.0053
29.2047	0.0222	0.052	0.0048
29.3109	0.0199	0.0486	0.006
29.4171	0.0233	0.0462	0.0057
29.5233	0.0238	0.0456	0.0044
29.6295	0.0198	0.0433	0.004
29.7357	0.0213	0.0457	0.004
29.8419	0.0199	0.0496	0.004
29.9481	0.0215	0.0478	0.0038
30.0543	0.0208	0.0464	0.0033
30.1605	0.0162	0.0459	0.0045
30.2667	0.0197	0.0452	0.0035
30.3729	0.0185	0.042	0.0041
30.4791	0.0209	0.043	0.0044
30.5853	0.0177	0.0438	0.0058
30.6915	0.0217	0.045	0.0043
30.7977	0.0193	0.0397	0.0038
30.9039	0.0172	0.0436	0.0037
31.0101	0.0196	0.0476	0.004
31.1163	0.0171	0.0442	0.0048
31.2225	0.0187	0.0433	0.0039
31.3287	0.0183	0.043	0.0046
31.4349	0.0186	0.0442	0.0036
31.5411	0.0165	0.0362	0.0026
31.6473	0.017	0.0461	0.0028
31.7535	0.0171	0.039	0.0045
31.8597	0.0178	0.0405	0.004
31.9659	0.0168	0.0367	0.0048
32.0721	0.016	0.0439	0.0043
32.1783	0.0166	0.0407	0.0043
32.2845	0.0173	0.0344	0.0032
32.3907	0.0168	0.0399	0.0041
32.4969	0.0144	0.0411	0.0044
32.6031	0.0164	0.0423	0.0039
32.7093	0.0171	0.0392	0.0035
32.8155	0.0158	0.0397	0.004
32.9217	0.0159	0.0385	0.004
33.0279	0.0147	0.038	0.004
33.1341	0.0141	0.0411	0.0045
33.2403	0.0179	0.0415	0.0039
33.3465	0.0145	0.0381	0.0033
33.4527	0.0155	0.0383	0.0044
33.5589	0.0164	0.032	0.0043
33.6651	0.0148	0.0357	0.0031
33.7713	0.0172	0.0382	0.0032
33.8775	0.0137	0.0381	0.004
33.9837	0.0154	0.036	0.003
34.0899	0.0131	0.0361	0.0023
34.1961	0.0145	0.0385	0.0035
34.3023	0.0152	0.0379	0.0033
34.4085	0.0156	0.0324	0.0029
34.5147	0.0141	0.0349	0.0042
34.6209	0.0158	0.0355	0.0033
34.7271	0.0137	0.0362	0.0039
34.8333	0.0126	0.0367	0.0045
34.9395	0.0138	0.0325	0.0026
35.0457	0.0116	0.0343	0.0027
35.1519	0.0135	0.0332	0.0042
35.2581	0.014	0.0313	0.003
35.3643	0.0137	0.0334	0.0045
35.4705	0.0124	0.032	0.0043
35.5767	0.0143	0.0347	0.0036
35.6829	0.0138	0.0349	0.0029
35.7891	0.0104	0.0303	0.0031
35.8953	0.0105	0.0327	0.003
36.0015	0.0122	0.0303	0.0036
36.1077	0.0122	0.0323	0.003
36.2139	0.0124	0.031	0.0039
36.3201	0.0135	0.0358	0.0033
36.4263	0.0126	0.0331	0.0043
36.5325	0.0123	0.0312	0.0024
36.6387	0.0119	0.0297	0.0027
36.7449	0.0148	0.0304	0.0038
36.8511	0.0141	0.029	0.0023
36.9573	0.0114	0.0318	0.0032
37.0635	0.0134	0.0288	0.0035
37.1697	0.0124	0.0298	0.0033
37.2758	0.0118	0.0283	0.0033
37.382	0.0114	0.0301	0.0033
37.4882	0.0107	0.0316	0.0032
37.5944	0.01	0.0296	0.0038
37.7006	0.0124	0.0276	0.0021
37.8068	0.0116	0.0295	0.0033
37.913	0.012	0.029	0.0035
38.0192	0.0119	0.0315	0.0025
38.1254	0.0114	0.0259	0.0034
38.2316	0.0105	0.027	0.003
38.3378	0.0117	0.0275	0.0029
38.444	0.0116	0.028	0.0039
38.5502	0.0094	0.0272	0.0038
38.6564	0.0102	0.0278	0.0029
38.7626	0.0124	0.0285	0.0026
38.8688	0.0117	0.0263	0.0029
38.975	0.0108	0.0274	0.0027
39.0812	0.0113	0.0271	0.0027
39.1874	0.0107	0.0271	0.0033
39.2936	0.0091	0.0277	0.0037
39.3998	0.0119	0.0259	0.0028
39.506	0.0096	0.0247	0.0037
39.6122	0.0102	0.0274	0.0031
39.7184	0.0121	0.0262	0.0034
39.8246	0.0113	0.0258	0.0023
39.9308	0.009	0.029	0.0036
40.037	0.0097	0.0245	0.0019
40.1432	0.0091	0.0235	0.0027
40.2494	0.0097	0.0228	0.0027
40.3556	0.0096	0.0246	0.0027
40.4618	0.0089	0.0246	0.0027
40.568	0.0105	0.0234	0.0028
40.6742	0.0095	0.0234	0.0041
40.7804	0.0093	0.0282	0.0024
40.8866	0.0092	0.0249	0.0039
40.9928	0.0097	0.022	0.0026
41.099	0.0096	0.0257	0.003
41.2052	0.0098	0.0241	0.0031
41.3114	0.0085	0.0223	0.0032
41.4176	0.0079	0.0225	0.0025
41.5238	0.0109	0.0246	0.0022
41.63	0.0096	0.0216	0.0027
41.7362	0.0099	0.0226	0.0039
41.8424	0.0087	0.0239	0.0032
41.9486	0.0094	0.0228	0.0034
42.0548	0.0081	0.0217	0.0035
42.161	0.008	0.022	0.0025
42.2672	0.0089	0.0252	0.0025
42.3734	0.0092	0.0247	0.0022
42.4796	0.0089	0.0219	0.003
42.5858	0.008	0.0214	0.0031
42.692	0.0099	0.0216	0.0038
42.7982	0.0086	0.0196	0.0031
42.9044	0.0084	0.0218	0.003
43.0106	0.0084	0.0233	0.0026
43.1168	0.0078	0.0213	0.0022
43.223	0.0074	0.0186	0.0027
43.3292	0.0078	0.0216	0.0032
43.4354	0.0096	0.0202	0.003
43.5416	0.009	0.0211	0.0025
43.6478	0.0092	0.0226	0.0021
43.754	0.0062	0.0204	0.0019
43.8602	0.0082	0.0217	0.0037
43.9664	0.007	0.0194	0.0028
44.0726	0.0091	0.0198	0.003
44.1788	0.0084	0.0172	0.003
44.285	0.0075	0.02	0.0029
44.3912	0.008	0.0191	0.002
44.4974	0.0066	0.02	0.0031
44.6036	0.0081	0.0192	0.0024
44.7098	0.0087	0.0195	0.0023
44.816	0.0079	0.0188	0.0023
44.9222	0.0067	0.0197	0.0026
45.0284	0.0071	0.0191	0.0024
45.1346	0.0075	0.0203	0.0034
45.2408	0.0085	0.0196	0.004
45.347	0.0072	0.0195	0.0021
45.4532	0.0071	0.0201	0.0032
45.5594	0.0074	0.0224	0.0029
45.6656	0.0072	0.0197	0.0017
45.7718	0.0068	0.0199	0.0035
45.878	0.0079	0.0181	0.0024
45.9842	0.0076	0.0182	0.0018
46.0904	0.0074	0.0163	0.0026
46.1966	0.0074	0.0189	0.0026
46.3028	0.0078	0.0186	0.0019
46.409	0.0063	0.0164	0.002
46.5152	0.0084	0.0164	0.0026
46.6214	0.0073	0.0155	0.0024
46.7276	0.0075	0.019	0.0027
46.8338	0.0062	0.0194	0.0026
46.94	0.0062	0.0193	0.0022
47.0462	0.0055	0.0155	0.0027
47.1524	0.0065	0.017	0.0034
47.2586	0.0053	0.0183	0.0025
47.3648	0.0085	0.0165	0.0025
47.471	0.0062	0.0174	0.0018
47.5772	0.0071	0.0179	0.0021
47.6834	0.0071	0.0165	0.0026
47.7896	0.0073	0.0172	0.0021
47.8957	0.0069	0.0177	0.0025
48.0019	0.0051	0.0182	0.0027
48.1081	0.0063	0.0151	0.0025
48.2143	0.006	0.0149	0.0026
48.3205	0.0077	0.0171	0.0028
48.4267	0.0068	0.0156	0.0024
48.5329	0.0064	0.0139	0.0027
48.6391	0.0066	0.0153	0.0027
48.7453	0.007	0.0158	0.0022
48.8515	0.0064	0.0166	0.0024
48.9577	0.0054	0.0153	0.0025
49.0639	0.0069	0.0154	0.0021
49.1701	0.0069	0.0163	0.0021
49.2763	0.0053	0.0153	0.0018
49.3825	0.0075	0.0164	0.0028
49.4887	0.0059	0.0165	0.0023
49.5949	0.0067	0.0164	0.0023
49.7011	0.0067	0.0152	0.0032
49.8073	0.0071	0.0147	0.0028
49.9135	0.0049	0.0147	0.0024
50.0197	0.0055	0.0127	0.0029
50.1259	0.0048	0.0131	0.0028
50.2321	0.006	0.0144	0.002
50.3383	0.0052	0.0148	0.0022
50.4445	0.0052	0.0134	0.0021
50.5507	0.0057	0.0136	0.0022
50.6569	0.0059	0.0135	0.0025
50.7631	0.0055	0.0172	0.0023
50.8693	0.0058	0.0151	0.0029
50.9755	0.0049	0.0149	0.0029
51.0817	0.006	0.0149	0.0021
51.1879	0.0042	0.0121	0.0027
51.2941	0.0054	0.016	0.0021
51.4003	0.0049	0.0137	0.0017
51.5065	0.0047	0.0133	0.0028
51.6127	0.0061	0.0144	0.0026
51.7189	0.0041	0.0142	0.0019
51.8251	0.0051	0.0122	0.0019
51.9313	0.0058	0.0127	0.0026
52.0375	0.0068	0.0134	0.0023
52.1437	0.0045	0.0168	0.002
52.2499	0.0055	0.0122	0.0025
52.3561	0.0047	0.0137	0.0027
52.4623	0.0048	0.0149	0.0021
52.5685	0.0045	0.014	0.0017
52.6747	0.0048	0.0138	0.0026
52.7809	0.0048	0.013	0.0021
52.8871	0.0046	0.0132	0.0027
52.9933	0.005	0.0123	0.0012
53.0995	0.0054	0.0119	0.0023
53.2057	0.0046	0.0131	0.0023
53.3119	0.0041	0.0138	0.0024
53.4181	0.0038	0.0137	0.0027
53.5243	0.0048	0.015	0.0013
53.6305	0.0042	0.0126	0.0024
53.7367	0.0045	0.0118	0.0015
53.8429	0.0057	0.0119	0.0022
53.9491	0.003	0.0141	0.0023
54.0553	0.0039	0.0123	0.0025
54.1615	0.0039	0.0129	0.0026
54.2677	0.0047	0.0126	0.0019
54.3739	0.0044	0.0107	0.0018
54.4801	0.0052	0.0113	0.0027
54.5863	0.0043	0.0124	0.002
54.6925	0.004	0.0129	0.0022
54.7987	0.0037	0.012	0.0022
54.9049	0.0045	0.0126	0.0025
55.0111	0.0034	0.0121	0.0028
55.1173	0.0047	0.0132	0.001
55.2235	0.004	0.0104	0.0023
55.3297	0.0043	0.0103	0.0033
55.4359	0.004	0.0107	0.0026
55.5421	0.0051	0.0125	0.0021
55.6483	0.0036	0.0108	0.0024
55.7545	0.0033	0.0129	0.0017
55.8607	0.0044	0.0099	0.002
55.9669	0.0044	0.0102	0.0023
56.0731	0.0041	0.011	0.0023
56.1793	0.0043	0.0098	0.0016
56.2855	0.0042	0.0107	0.0025
56.3917	0.0038	0.0096	0.0019
56.4979	0.0049	0.0096	0.0018
56.6041	0.0047	0.0086	0.0022
56.7103	0.0043	0.0113	0.0025
56.8165	0.0044	0.0116	0.0023
56.9227	0.0042	0.0107	0.0027
57.0289	0.0042	0.0096	0.0014
57.1351	0.0048	0.0105	0.0024
57.2413	0.0037	0.0103	0.0023
57.3475	0.004	0.0083	0.0022
57.4537	0.0039	0.0107	0.002
57.5599	0.0038	0.0103	0.0023
57.6661	0.0036	0.0107	0.0024
57.7723	0.004	0.0091	0.0019
57.8785	0.005	0.0089	0.0028
57.9847	0.0038	0.0082	0.0019
58.0909	0.004	0.0102	0.0017
58.1971	0.0048	0.0103	0.003
58.3033	0.0034	0.0092	0.002
58.4095	0.004	0.0107	0.0026
58.5156	0.0044	0.0102	0.0022
58.6218	0.0041	0.009	0.0029
58.728	0.0036	0.0092	0.0017
58.8342	0.003	0.0109	0.0025
58.9404	0.0041	0.0094	0.0022
59.0466	0.0035	0.0092	0.0012
59.1528	0.004	0.0074	0.0024
59.259	0.0039	0.0088	0.0025
59.3652	0.0039	0.0084	0.0022
59.4714	0.0034	0.0086	0.003
59.5776	0.0037	0.0096	0.003
59.6838	0.0038	0.0095	0.002
59.79	0.003	0.0101	0.0022
59.8962	0.0041	0.0089	0.002
60.0024	0.003	0.0085	0.0023
60.1086	0.0042	0.0079	0.002
60.2148	0.0044	0.0108	0.0023
60.321	0.0035	0.0101	0.0029
60.4272	0.0044	0.0095	0.0025
60.5334	0.0035	0.0092	0.0022
60.6396	0.0046	0.0109	0.0016
60.7458	0.0045	0.008	0.0019
60.852	0.0037	0.0058	0.002
60.9582	0.0047	0.0078	0.0021
61.0644	0.003	0.0078	0.002
61.1706	0.0036	0.0074	0.0025
61.2768	0.0039	0.008	0.0032
61.383	0.004	0.0075	0.0016
61.4892	0.0032	0.009	0.0025
61.5954	0.0033	0.0074	0.0025
61.7016	0.0038	0.0088	0.002
61.8078	0.0034	0.0084	0.0023
61.914	0.003	0.0089	0.0017
62.0202	0.0038	0.0069	0.0029
62.1264	0.0035	0.0091	0.0027
62.2326	0.0032	0.0082	0.0023
62.3388	0.0036	0.008	0.0014
62.445	0.0035	0.0063	0.0018
62.5512	0.004	0.0069	0.002
62.6574	0.0037	0.0078	0.0017
62.7636	0.0039	0.0069	0.0023
62.8698	0.0043	0.0084	0.0018
62.976	0.0043	0.0075	0.0018
63.0822	0.0037	0.0078	0.0021
63.1884	0.0048	0.0075	0.0025
63.2946	0.004	0.0081	0.0019
63.4008	0.0038	0.0072	0.0015
63.507	0.004	0.0079	0.002
63.6132	0.0033	0.0082	0.0014
63.7194	0.0031	0.0074	0.0018
63.8256	0.0036	0.0064	0.0025
63.9318	0.0013	0.0067	0.0024
64.038	0.0036	0.0074	0.0023
64.1442	0.0037	0.009	0.0011
64.2504	0.0031	0.0071	0.0025
64.3566	0.0029	0.0061	0.0018
64.4628	0.0029	0.0073	0.0022
64.569	0.0035	0.0061	0.0022
64.6752	0.0026	0.0083	0.0028
64.7814	0.0025	0.0064	0.0018
64.8876	0.0029	0.0056	0.0017
64.9938	0.0026	0.007	0.0018
65.1	0.0029	0.0061	0.0017
65.2062	0.0026	0.0089	0.0018
65.3124	0.0018	0.0073	0.0026
65.4186	0.0033	0.007	0.0022
65.5248	0.0039	0.0048	0.0013
65.631	0.0032	0.0058	0.0014
65.7372	0.002	0.007	0.0015
65.8434	0.0021	0.0075	0.003
65.9496	0.003	0.0058	0.0017
66.0558	0.0032	0.0057	0.0025
66.162	0.0029	0.0063	0.0024
66.2682	0.0032	0.0067	0.0013
66.3744	0.0027	0.0087	0.0016
66.4806	0.0032	0.0082	0.0026
66.5868	0.0025	0.0078	0.0028
66.693	0.0026	0.008	0.0018
66.7992	0.0028	0.0079	0.0021
66.9054	0.0028	0.0073	0.0016
67.0116	0.0036	0.0063	0.0022
67.1178	0.0023	0.0057	0.0019
67.224	0.0035	0.0073	0.0014
67.3302	0.0031	0.0057	0.0017
67.4364	0.0034	0.0054	0.0014
67.5426	0.0039	0.0068	0.0018
67.6488	0.0034	0.0056	0.0018
67.755	0.0033	0.0065	0.0024
67.8612	0.0028	0.0061	0.0014
67.9674	0.0027	0.0073	0.0016
68.0736	0.0033	0.0075	0.0025
68.1798	0.004	0.0067	0.0018
68.286	0.0035	0.0074	0.0016
68.3922	0.0023	0.0057	0.0016
68.4984	0.0024	0.007	0.0021
68.6046	0.0026	0.0065	0.0023
68.7108	0.0026	0.0059	0.0017
68.817	0.0033	0.0071	0.0014
68.9232	0.003	0.0066	0.0016
69.0294	0.0029	0.0072	0.0022
69.1355	0.0022	0.006	0.0022
69.2417	0.0023	0.0058	0.0012
69.3479	0.003	0.0061	0.0016
69.4541	0.0027	0.0059	0.0015
69.5603	0.0028	0.0055	0.0019
69.6665	0.0039	0.0079	0.001
69.7727	0.0034	0.0065	0.0016
69.8789	0.0028	0.0051	0.0015
69.9851	0.002	0.005	0.0021
70.0913	0.0031	0.0066	0.0025
70.1975	0.0022	0.0061	0.0021
70.3037	0.0036	0.0049	0.0016
70.4099	0.0022	0.0059	0.0019
70.5161	0.0028	0.0058	0.0021
70.6223	0.0025	0.0049	0.0019
70.7285	0.0024	0.006	0.0026
70.8347	0.0031	0.0048	0.0018
70.9409	0.003	0.0047	0.0017
71.0471	0.0026	0.0039	0.0016
71.1533	0.0027	0.006	0.0023
71.2595	0.0037	0.0061	0.0015
71.3657	0.0029	0.0046	0.0014
71.4719	0.0021	0.005	0.0019
71.5781	0.0024	0.0043	0.0019
71.6843	0.0031	0.0061	0.001
71.7905	0.0024	0.0047	0.0017
71.8967	0.0031	0.0065	0.0014
72.0029	0.0035	0.0046	0.0015
72.1091	0.0019	0.0061	0.0024
72.2153	0.0029	0.0052	0.0014
72.3215	0.0036	0.0045	0.0019
72.4277	0.0037	0.0057	0.0019
72.5339	0.0027	0.0055	0.0023
72.6401	0.0022	0.0057	0.0021
72.7463	0.0029	0.0046	0.0015
72.8525	0.0035	0.0041	0.0014
72.9587	0.0025	0.0046	0.001
73.0649	0.0034	0.0044	0.0024
73.1711	0.0025	0.0044	0.002
73.2773	0.0019	0.0054	0.0017
73.3835	0.0036	0.0042	0.0011
73.4897	0.0024	0.0034	0.0023
73.5959	0.0016	0.005	0.0015
73.7021	0.0026	0.0059	0.001
73.8083	0.0024	0.0056	0.0013
73.9145	0.0021	0.0046	0.0026
74.0207	0.0024	0.0052	0.0015
74.1269	0.0028	0.0047	0.0017
74.2331	0.0021	0.0045	0.0016
74.3393	0.0021	0.0054	0.0013
74.4455	0.0024	0.0046	0.0013
74.5517	0.0027	0.0046	0.002
74.6579	0.0028	0.0045	0.0015
74.7641	0.003	0.0044	0.0016
74.8703	0.0029	0.0051	0.0014
74.9765	0.0013	0.0038	0.0022
75.0827	0.003	0.0046	0.0018
75.1889	0.0025	0.0043	0.0027
75.2951	0.002	0.0049	0.0021
75.4013	0.0031	0.0061	0.0012
75.5075	0.0023	0.0052	0.002
75.6137	0.0032	0.0038	0.0021
75.7199	0.0019	0.0039	0.0014
75.8261	0.002	0.0036	0.0022
75.9323	0.0022	0.0038	0.0018
76.0385	0.0029	0.0038	0.0015
76.1447	0.0022	0.0047	0.0021
76.2509	0.0017	0.0038	0.0017
76.3571	0.0023	0.0033	0.0015
76.4633	0.0023	0.0036	0.0012
76.5695	0.0021	0.005	0.0014
76.6757	0.0018	0.0044	0.002
76.7819	0.0022	0.004	0.0016
76.8881	0.0028	0.0039	0.0016
76.9943	0.0028	0.0042	0.0018
77.1005	0.002	0.0039	0.0012
77.2067	0.0022	0.0042	0.0015
77.3129	0.0021	0.0045	0.0018
77.4191	0.0024	0.0051	0.0009
77.5253	0.0022	0.0047	0.0019
77.6315	0.0024	0.0041	0.0013
77.7377	0.0025	0.0043	0.0013
77.8439	0.002	0.0037	0.0015
77.9501	0.0018	0.0041	0.002
78.0563	0.0025	0.0033	0.0009
78.1625	0.0027	0.0041	0.0019
78.2687	0.003	0.004	0.0019
78.3749	0.0016	0.0042	0.0013
78.4811	0.0032	0.0034	0.0021
78.5873	0.0026	0.0054	0.0024
78.6935	0.0021	0.0035	0.0015
78.7997	0.0017	0.0033	0.002
78.9059	0.0027	0.0043	0.0017
79.0121	0.002	0.0044	0.0018
79.1183	0.0019	0.0044	0.0017
79.2245	0.0026	0.0036	0.0021
79.3307	0.0017	0.004	0.0014
79.4369	0.0015	0.0043	0.0015
79.5431	0.0019	0.0034	0.0023
79.6493	0.0033	0.0039	0.0015
79.7554	0.0017	0.0033	0.002
79.8616	0.0022	0.0028	0.002
79.9678	0.0021	0.0043	0.0018
80.074	0.003	0.0044	0.0018
80.1802	0.0022	0.0037	0.0019
80.2864	0.0022	0.0041	0.0015
80.3926	0.0016	0.0038	0.0013
80.4988	0.002	0.0032	0.0013
80.605	0.0028	0.0037	0.0017
80.7112	0.0031	0.0037	0.0015
80.8174	0.0031	0.0039	0.0022
80.9236	0.0022	0.0045	0.0016
81.0298	0.0026	0.0032	0.002
81.136	0.0025	0.0038	0.0013
81.2422	0.0024	0.0038	0.0018
81.3484	0.0014	0.003	0.0008
81.4546	0.0026	0.0028	0.0015
81.5608	0.001	0.0035	0.0016
81.667	0.0021	0.0028	0.0016
81.7732	0.0025	0.0052	0.002
81.8794	0.0017	0.0042	0.0013
81.9856	0.0017	0.0035	0.0014
82.0918	0.0024	0.003	0.0007
82.198	0.0021	0.0021	0.0024
82.3042	0.0015	0.0039	0.0023
82.4104	0.0022	0.0034	0.0013
82.5166	0.0017	0.0035	0.0018
82.6228	0.002	0.0034	0.0018
82.729	0.0019	0.0028	0.0014
82.8352	0.0025	0.0037	0.0016
82.9414	0.0021	0.0037	0.0014
83.0476	0.0012	0.0032	0.0018
83.1538	0.0026	0.0032	0.0018
83.26	0.0023	0.0046	0.0027
83.3662	0.0021	0.0032	0.0015
83.4724	0.0018	0.0025	0.0021
83.5786	0.0023	0.004	0.0013
83.6848	0.0025	0.0028	0.0015
83.791	0.0022	0.0049	0.0015
83.8972	0.0019	0.0031	0.0021
84.0034	0.0026	0.0021	0.0015
84.1096	0.0019	0.003	0.0024
84.2158	0.0019	0.003	0.0013
84.322	0.0015	0.004	0.0017
84.4282	0.0031	0.003	0.0019
84.5344	0.0019	0.0037	0.0015
84.6406	0.0023	0.0027	0.0018
84.7468	0.0021	0.0035	0.0013
84.853	0.0014	0.0028	0.0018
84.9592	0.0017	0.0032	0.002
85.0654	0.0016	0.0028	0.001
85.1716	0.0026	0.0027	0.0015
85.2778	0.0023	0.0029	0.0015
85.384	0.0017	0.0027	0.0027
85.4902	0.0025	0.0035	0.0013
85.5964	0.0017	0.0034	0.0019
85.7026	0.0018	0.0032	0.0022
85.8088	0.0018	0.0034	0.0019
85.915	0.0012	0.0033	0.0016
86.0212	0.0017	0.0044	0.0014
86.1274	0.0027	0.0038	0.0019
86.2336	0.0018	0.0022	0.0014
86.3398	0.002	0.0042	0.0019
86.446	0.0019	0.0032	0.0015
86.5522	0.0016	0.0042	0.002
86.6584	0.0009	0.0036	0.0021
86.7646	0.0017	0.0028	0.001
86.8708	0.0014	0.0033	0.0011
86.977	0.0014	0.0033	0.0017
87.0832	0.0022	0.0024	0.0011
87.1894	0.0027	0.0025	0.0015
87.2956	0.0019	0.0028	0.0015
87.4018	0.0017	0.0031	0.0018
87.508	0.0013	0.0024	0.0012
87.6142	0.0016	0.0027	0.0013
87.7204	0.0024	0.0024	0.0015
87.8266	0.0018	0.003	0.0019
87.9328	0.0009	0.0029	0.0021
88.039	0.0017	0.0023	0.0014
88.1452	0.0021	0.0041	0.0015
88.2514	0.0014	0.0034	0.0013
88.3576	0.0028	0.0029	0.0012
88.4638	0.0022	0.0037	0.0007
88.57	0.0019	0.0026	0.0015
88.6762	0.002	0.002	0.0012
88.7824	0.0025	0.0028	0.0015
88.8886	0.0018	0.0036	0.0018
88.9948	0.0019	0.0022	0.0022
89.101	0.0022	0.0025	0.002
89.2072	0.0015	0.0026	0.0017
89.3134	0.0019	0.0025	0.0016
89.4196	0.0025	0.0032	0.0013
89.5258	0.0016	0.0021	0.0011
89.632	0.0015	0.0019	0.0017
89.7382	0.0018	0.0026	0.0017
89.8444	0.0023	0.0018	0.0022
89.9506	0.0027	0.0028	0.0017
90.0568	0.002	0.0038	0.0013
90.163	0.0014	0.0027	0.0013
90.2692	0.0014	0.0019	0.0015
90.3753	0.0016	0.0023	0.0012
90.4815	0.0021	0.0025	0.0016
90.5877	0.002	0.0029	0.0019
90.6939	0.0016	0.0017	0.0013
90.8001	0.002	0.0035	0.0016
90.9063	0.0016	0.0026	0.0019
91.0125	0.0023	0.0028	0.001
91.1187	0.0021	0.0023	0.0013
91.2249	0.0026	0.0028	0.002
91.3311	0.0013	0.0025	0.0013
91.4373	0.0018	0.0027	0.0017
91.5435	0.0024	0.0028	0.0006
91.6497	0.0013	0.0028	0.0012
91.7559	0.0022	0.0025	0.0015
91.8621	0.0014	0.003	0.0021
91.9683	0.0021	0.0029	0.0014
92.0745	0.0017	0.002	0.0013
92.1807	0.0021	0.0028	0.0016
92.2869	0.0022	0.0028	0.0013
92.3931	0.0018	0.0028	0.0014
92.4993	0.0018	0.0023	0.0011
92.6055	0.0014	0.0019	0.001
92.7117	0.0016	0.0029	0.0013
92.8179	0.0027	0.002	0.0013
92.9241	0.0018	0.0021	0.0016
93.0303	0.0021	0.0026	0.0014
93.1365	0.0027	0.0024	0.0018
93.2427	0.0015	0.0025	0.0022
93.3489	0.0012	0.0016	0.0014
93.4551	0.0016	0.0013	0.0013
93.5613	0.0026	0.0024	0.0014
93.6675	0.0012	0.0034	0.0013
93.7737	0.0014	0.003	0.0023
93.8799	0.0015	0.0031	0.0013
93.9861	0.002	0.0021	0.0016
94.0923	0.0021	0.0026	0.0014
94.1985	0.0016	0.0022	0.0013
94.3047	0.0021	0.0021	0.0015
94.4109	0.0013	0.0018	0.0009
94.5171	0.0015	0.0022	0.0016
94.6233	0.0028	0.0029	0.0012
94.7295	0.0023	0.0028	0.0012
94.8357	0.0016	0.0029	0.0015
94.9419	0.0019	0.0028	0.0022
95.0481	0.0018	0.0035	0.0014
95.1543	0.0019	0.0031	0.0011
95.2605	0.0016	0.0023	0.001
95.3667	0.0012	0.0035	0.0018
95.4729	0.0019	0.0026	0.0015
95.5791	0.0019	0.0019	0.0015
95.6853	0.0019	0.0021	0.0014
95.7915	0.0016	0.0021	0.0019
95.8977	0.0009	0.0026	0.0014
96.0039	0.0014	0.0022	0.001
96.1101	0.0013	0.0024	0.002
96.2163	0.0024	0.0028	0.0013
96.3225	0.0024	0.003	0.0013
96.4287	0.0016	0.0031	0.0011
96.5349	0.0017	0.0024	0.0012
96.6411	0.0016	0.0016	0.0011
96.7473	0.0018	0.0024	0.0011
96.8535	0.0015	0.0018	0.0019
96.9597	0.0025	0.0015	0.0021
97.0659	0.0022	0.0013	0.0025
97.1721	0.0024	0.0022	0.0012
97.2783	0.0008	0.0029	0.0015
97.3845	0.001	0.0023	0.0011
97.4907	0.0017	0.0032	0.0016
97.5969	0.0011	0.0025	0.0019
97.7031	0.0017	0.002	0.0018
97.8093	0.0014	0.0016	0.001
97.9155	0.0012	0.0024	0.0013
98.0217	0.0023	0.0027	0.0014
98.1279	0.0016	0.002	0.0012
98.2341	0.0019	0.002	0.0013
98.3403	0.0021	0.0025	0.0011
98.4465	0.0013	0.002	0.0011
98.5527	0.002	0.0028	0.0017
98.6589	0.0013	0.0019	0.001
98.7651	0.0014	0.0029	0.0014
98.8713	0.0023	0.0019	0.0013
98.9775	0.0012	0.0019	0.0015
99.0837	0.0018	0.002	0.0017
99.1899	0.0015	0.0018	0.001
99.2961	0.0013	0.0032	0.0013
99.4023	0.0016	0.002	0.0011
99.5085	0.0021	0.0023	0.0011
99.6147	0.002	0.0022	0.0012
99.7209	0.0013	0.0019	0.0015
99.8271	0.0014	0.0023	0.0017
99.9333	0.0021	0.002	0.0017
100.039	0.0011	0.0021	0.0018
100.146	0.0012	0.0026	0.0009
100.252	0.0018	0.0022	0.0018
100.358	0.0018	0.0027	0.0016
100.464	0.0022	0.0017	0.0014
100.57	0.0019	0.0016	0.0012
100.677	0.001	0.0023	0.0009
100.783	0.0011	0.0015	0.0012
100.889	0.002	0.0016	0.0013
100.995	0.0016	0.0015	0.0012
101.101	0.0016	0.0019	0.0011
101.208	0.0013	0.0017	0.0018
101.314	0.0017	0.002	0.0013
101.42	0.0014	0.0023	0.0015
101.526	0.0012	0.0027	0.0008
101.632	0.0022	0.0025	0.0009
101.739	0.0015	0.0023	0.0015
101.845	0.0021	0.0016	0.0012
101.951	0.0013	0.0013	0.0014
102.057	0.002	0.0021	0.001
102.163	0.0015	0.0014	0.0018
102.27	0.0006	0.0026	0.0016
102.376	0.0016	0.0019	0.001
102.482	0.0011	0.0025	0.0013
102.588	0.0009	0.0022	0.0011
102.694	0.0018	0.0029	0.0015
102.801	0.0016	0.0014	0.0008
102.907	0.0013	0.002	0.0016
103.013	0.0013	0.0025	0.0016
103.119	0.0018	0.0013	0.0014
103.225	0.0013	0.0017	0.0013
103.332	0.0008	0.0014	0.0014
103.438	0.0016	0.0015	0.0011
103.544	0.0011	0.0021	0.0007
103.65	0.0016	0.0025	0.0017
103.756	0.0019	0.0019	0.0011
103.863	0.0009	0.0015	0.0012
103.969	0.0019	0.0018	0.0015
104.075	0.0017	0.001	0.0016
104.181	0.0009	0.0013	0.0015
104.287	0.0013	0.0024	0.0012
104.394	0.0022	0.0019	0.0013
104.5	0.0015	0.0019	0.0012
104.606	0.0021	0.0016	0.0016
104.712	0.0015	0.0015	0.0017
104.818	0.0013	0.0018	0.0012
104.925	0.0016	0.0022	0.0014
105.031	0.0016	0.002	0.0011
105.137	0.0021	0.001	0.0014
105.243	0.0015	0.0021	0.0018
105.349	0.0019	0.0019	0.0011
105.456	0.0018	0.0009	0.0016
105.562	0.002	0.0013	0.0015
105.668	0.002	0.002	0.0011
105.774	0.0013	0.0029	0.0008
105.88	0.0011	0.0017	0.0012
105.987	0.0016	0.0019	0.0021
106.093	0.0021	0.0022	0.0013
106.199	0.0012	0.0011	0.0012
106.305	0.0009	0.0017	0.0015
106.411	0.0014	0.0011	0.0012
106.518	0.0009	0.0013	0.0014
106.624	0.0016	0.0021	0.0011
106.73	0.0012	0.0023	0.0014
106.836	0.0009	0.0016	0.0014
106.942	0.0016	0.0019	0.0011
107.049	0.0019	0.0017	0.0006
107.155	0.0016	0.0017	0.001
107.261	0.0012	0.0024	0.0021
107.367	0.0011	0.0021	0.0018
107.473	0.0015	0.0012	0.0006
107.58	0.0008	0.002	0.0006
107.686	0.0017	0.0019	0.001
107.792	0.0013	0.0017	0.0015
107.898	0.0014	0.0024	0.0007
108.004	0.0016	0.0015	0.0016
108.111	0.0015	0.0023	0.0012
108.217	0.0015	0.0016	0.001
108.323	0.0013	0.0017	0.0011
108.429	0.001	0.001	0.0012
108.535	0.0019	0.0014	0.001
108.642	0.0008	0.0017	0.0011
108.748	0.0015	0.0024	0.0012
108.854	0.0015	0.0012	0.001
108.96	0.0012	0.001	0.0012
109.066	0.0013	0.0016	0.0011
109.173	0.0013	0.0009	0.0016
109.279	0.0019	0.0019	0.0009
109.385	0.0016	0.001	0.0021
109.491	0.0016	0.0013	0.001
109.597	0.0008	0.001	0.0015
109.704	0.0012	0.0022	0.0012
109.81	0.001	0.002	0.0008
109.916	0.0018	0.0014	0.0014
110.022	0.0027	0.0017	0.0012
110.128	0.0015	0.0017	0.0012
110.235	0.0015	0.002	0.0011
110.341	0.0023	0.001	0.0008
110.447	0.0014	0.001	0.0009
110.553	0.0009	0.0014	0.001
110.659	0.0013	0.0009	0.0014
110.766	0.0008	0.0012	0.0015
110.872	0.0009	0.0014	0.0009
110.978	0.0013	0.0017	0.0015
111.084	0.0012	0.0015	0.0016
111.19	0.0014	0.0016	0.0013
111.297	0.0019	0.0014	0.001
111.403	0.0014	0.0012	0.0011
111.509	0.0013	0.0012	0.001
111.615	0.0007	0.002	0.0007
111.721	0.0017	0.0015	0.0018
111.828	0.0014	0.0014	0.0015
111.934	0.0011	0.0013	0.0012
112.04	0.0011	0.0012	0.0017
112.146	0.0015	0.0018	0.0014
112.252	0.0008	0.0012	0.0018
112.359	0.001	0.0006	0.0013
112.465	0.0011	0.0017	0.0014
112.571	0.0015	0.0012	0.001
112.677	0.0018	0.0006	0.0013
112.783	0.0009	0.0018	0.0011
112.89	0.0017	0.0013	0.0008
112.996	0.0014	0.0009	0.001
113.102	0.0016	0.0013	0.0011
113.208	0.0021	0.0019	0.0013
113.314	0.0015	0.0013	0.0016
113.421	0.001	0.0014	0.0015
113.527	0.0014	0.0017	0.0013
113.633	0.0018	0.0013	0.0011
113.739	0.0016	0.0009	0.0011
113.845	0.0011	0.002	0.001
113.952	0.0015	0.0011	0.0017
114.058	0.0013	0.0017	0.0019
114.164	0.0011	0.0016	0.0016
114.27	0.0021	0.002	0.0012
114.376	0.0015	0.0016	0.0014
114.483	0.0014	0.0013	0.0015
114.589	0.0014	0.0015	0.0007
114.695	0.0009	0.0011	0.0015
114.801	0.0017	0.001	0.0012
114.907	0.0009	0.0009	0.0011
115.014	0.0012	0.0013	0.0008
115.12	0.0012	0.0012	0.0009
115.226	0.0019	0.0016	0.001
115.332	0.0018	0.0013	0.0011
115.438	0.0015	0.0016	0.001
115.545	0.0014	0.0008	0.0016
115.651	0.001	0.0013	0.0014
115.757	0.0018	0.0016	0.0008
115.863	0.0013	0.001	0.0015
115.969	0.0016	0.0015	0.0018
116.076	0.0014	0.0019	0.0022
116.182	0.0013	0.0017	0.001
116.288	0.0012	0.0025	0.0008
116.394	0.0015	0.0015	0.0015
116.5	0.0015	0.0014	0.0014
116.607	0.002	0.0014	0.001
116.713	0.0012	0.0015	0.0014
116.819	0.0013	0.0006	0.0012
116.925	0.0011	0.0007	0.0013
117.031	0.0009	0.0016	0.0011
117.137	0.0016	0.0013	0.001
117.244	0.0016	0.0012	0.0016
117.35	0.0009	0.0011	0.0011
117.456	0.0016	0.0007	0.0014
117.562	0.0011	0.001	0.0023
117.668	0.0013	0.0013	0.0012
117.775	0.0014	0.0011	0.0016
117.881	0.0014	0.0012	0.0012
117.987	0.002	0.0009	0.0013
118.093	0.0015	0.0011	0.001
118.199	0.0014	0.0009	0.0014
118.306	0.0012	0.0017	0.0016
118.412	0.0015	0.0011	0.0013
118.518	0.0014	0.0007	0.0013
118.624	0.0015	0.0022	0.0013
118.73	0.0014	0.0008	0.0015
118.837	0.0003	0.0016	0.0005
118.943	0.0009	0.0014	0.0018
119.049	0.0014	0.0017	0.001
119.155	0.0011	0.0015	0.0015
119.261	0.0015	0.001	0.0012
119.368	0.0012	0.0014	0.0005
119.474	0.0012	0.0011	0.0016
119.58	0.0013	0.0011	0.0015
119.686	0.001	0.0015	0.0016
119.792	0.001	0.0016	0.0013
119.899	0.0012	0.0006	0.0015
120.005	0.0017	0.0015	0.0008
120.111	0.0009	0.001	0.0011
120.217	0.0017	0.0008	0.0016
120.323	0.0015	0.0018	0.0015
120.43	0.0019	0.0008	0.0016
120.536	0.0016	0.0008	0.0012
120.642	0.0017	0.0012	0.0006
120.748	0.001	0.001	0.001
120.854	0.0018	0.0016	0.0013
120.961	0.0005	0.0015	0.0013
121.067	0.0014	0.0012	0.0007
121.173	0.0011	0.0023	0.0016
121.279	0.0011	0.0013	0.0016
121.385	0.0016	0.0013	0.0006
121.492	0.0012	0.0009	0.001
121.598	0.0007	0.0011	0.0008
121.704	0.0011	0.002	0.0013
121.81	0.001	0.0019	0.0008
121.916	0.0015	0.0015	0.0006
122.023	0.0011	0.0012	0.0012
122.129	0.001	0.0011	0.0011
122.235	0.0019	0.0012	0.0006
122.341	0.0011	0.0013	0.0017
122.447	0.0011	0.0014	0.0008
122.554	0.0016	0.001	0.001
122.66	0.0017	0.0008	0.0009
122.766	0.0017	0.0011	0.0005
122.872	0.0009	0.0013	0.0013
122.978	0.0017	0.0018	0.0022
123.085	0.001	0.0012	0.0013
123.191	0.0009	0.0008	0.0006
123.297	0.0015	0.001	0.001
123.403	0.0019	0.0009	0.001
123.509	0.0008	0.0009	0.0014
123.616	0.0016	0.0013	0.0008
123.722	0.0014	0.0013	0.0014
123.828	0.0009	0.0013	0.0008
123.934	0.0016	0.0013	0.0016
124.04	0.0011	0.0017	0.0008
124.147	0.0014	0.002	0.0009
124.253	0.0016	0.0009	0.0016
124.359	0.0015	0.0006	0.0005
124.465	0.0017	0.0011	0.0011
124.571	0.0013	0.0016	0.0012
124.678	0.0009	0.0017	0.0019
124.784	0.0016	0.0011	0.0012
124.89	0.0013	0.0016	0.0012
124.996	0.0005	0.0014	0.0008
125.102	0.0017	0.001	0.0013
125.209	0.0013	0.001	0.001
125.315	0.0014	0.0007	0.0009
125.421	0.0013	0.0011	0.0003
125.527	0.0007	0.0012	0.0008
125.633	0.0013	0.0007	0.0008
125.74	0.0012	0.0016	0.0008
125.846	0.0016	0.0008	0.0006
125.952	0.0008	0.001	0.0007
126.058	0.0011	0.0014	0.0016
126.164	0.001	0.0011	0.0008
126.271	0.0005	0.0009	0.0012
126.377	0.0013	0.0009	0.0008
126.483	0.0013	0.0007	0.001
126.589	0.0016	0.0009	0.0012
126.695	0.0013	0.001	0.001
126.802	0.0012	0.0008	0.0008
126.908	0.0009	0.0007	0.0003
127.014	0.001	0.0009	0.0005
127.12	0.001	0.0015	0.0013
127.226	0.0008	0.0009	0.0007
127.333	0.0019	0.0007	0.0013
127.439	0.0011	0.0013	0.0005
127.545	0.0013	0.0014	0.0011
127.651	0.0009	0.0012	0.0007
127.757	0.0013	0.001	0.0007
127.864	0.0011	0.0013	0.0007
127.97	0.0009	0.0007	0.0017
128.076	0.001	0.0007	0.0012
128.182	0.0011	0.0011	0.0011
128.288	0.001	0.0007	0.0011
128.395	0.0012	0.0013	0.0021
128.501	0.0012	0.001	0.0012
128.607	0.0017	0.0011	0.0011
128.713	0.0013	0.0013	0.0006
128.819	0.0018	0.0009	0.0013
128.926	0.0007	0.0014	0.0008
129.032	0.0016	0.0006	0.0014
129.138	0.001	0.001	0.0009
129.244	0.001	0.0009	0.0016
129.35	0.0017	0.001	0.0012
129.457	0.0012	0.0013	0.0012
129.563	0.0014	0.0012	0.0005
129.669	0.001	0.0007	0.0007
129.775	0.0009	0.0011	0.0012
129.881	0.0009	0.0013	0.0006
129.988	0.0011	0.0015	0.0012
130.094	0.0019	0.0006	0.0013
130.2	0.0013	0.001	0.0011
130.306	0.001	0.0003	0.0007
130.412	0.001	0.0004	0.0005
130.519	0.0009	0.0011	0.0011
130.625	0.0015	0.0011	0.0008
130.731	0.0015	0.0006	0.0011
130.837	0.0011	0.0012	0.0014
130.943	0.001	0.0007	0.0007
131.05	0.0011	0.0009	0.0007
131.156	0.0015	0.0014	0.0011
131.262	0.0013	0.0008	0.0018
131.368	0.0009	0.0008	0.0009
131.474	0.0015	0.0013	0.0012
131.581	0.0007	0.0012	0.0013
131.687	0.0015	0.0007	0.0011
131.793	0.0012	0.0008	0.0009
131.899	0.0015	0.0015	0.001
132.005	0.0011	0.001	0.0014
132.112	0.0018	0.001	0.0006
132.218	0.0018	0.0011	0.0006
132.324	0.0003	0.0008	0.0008
132.43	0.0008	0.0008	0.0009
132.536	0.0019	0.0009	0.0008
132.643	0.0009	0.0011	0.0013
132.749	0.0003	0.0014	0.0009
132.855	0.0011	0.0011	0.001
132.961	0.0012	0.0007	0.0004
133.067	0.0009	0.0007	0.0009
133.174	0.0009	0.0008	0.0013
133.28	0.0009	0.0013	0.0009
133.386	0.001	0.0009	0.001
133.492	0.0006	0.0008	0.0011
133.598	0.001	0.0008	0.0014
133.705	0.0014	0.0009	0.001
133.811	0.0006	0.0011	0.0008
133.917	0.0003	0.0007	0.0011
134.023	0.0011	0.0008	0.0011
134.129	0.0009	0.0007	0.0011
134.236	0.0014	0.0006	0.001
134.342	0.0009	0.0011	0.0009
134.448	0.0006	0.0017	0.001
134.554	0.0015	0.0007	0.0011
134.66	0.0013	0.0006	0.0011
134.767	0.0003	0.0009	0.0011
134.873	0.0011	0.0007	0.0009
134.979	0.0017	0.0006	0.0011
135.085	0.0009	0.0013	0.0013
135.191	0.0012	0.0008	0.0015
135.298	0.001	0.0011	0.0005
135.404	0.0014	0.0005	0.0015
135.51	0.0008	0.0005	0.0011
135.616	0.0007	0.0017	0.0009
135.722	0.0013	0.0011	0.001
135.829	0.0009	0.0007	0.0019
135.935	0.0007	0.0006	0.0011
136.041	0.0011	0.001	0.0015
136.147	0.0007	0.0007	0.0015
136.253	0.0013	0.0016	0.0012
136.36	0.0008	0.001	0.001
136.466	0.0007	0.0006	0.0012
136.572	0.0016	0.0005	0.0008
136.678	0.0008	0.0011	0.001
136.784	0.0005	0.0014	0.0014
136.891	0.0009	0.0006	0.0014
136.997	0.0014	0.0007	0.0011
137.103	0.0009	0.0008	0.0008
137.209	0.0013	0.0011	0.0009
137.315	0.0016	0.0014	0.0009
137.422	0.0019	0.0008	0.001
137.528	0.001	0.0009	0.001
137.634	0.0016	0.0012	0.0012
137.74	0.0012	0.001	0.0007
137.846	0.0004	0.0011	0.001
137.953	0.0014	0.0013	0.0014
138.059	0.0016	0.0007	0.0007
138.165	0.001	0.0007	0.0011
138.271	0.0014	0.0009	0.0009
138.377	0.0013	0.0007	0.001
138.483	0.0013	0.0007	0.0008
138.59	0.0015	0.0008	0.0012
138.696	0.0011	0.0006	0.0013
138.802	0.0012	0.0009	0.0008
138.908	0.001	0.0005	0.0009
139.014	0.0003	0.0009	0.0005
139.121	0.0015	0.0007	0.0006
139.227	0.001	0.0009	0.001
139.333	0.0006	0.0004	0.0021
139.439	0.0013	0.0009	0.0013
139.545	0.0021	0.0008	0.0013
139.652	0.001	0.0005	0.0014
139.758	0.0005	0.0008	0.0013
139.864	0.0008	0.0006	0.0008
139.97	0.0008	0.0008	0.0007
140.076	0.0012	0.001	0.0008
140.183	0.0015	0.0008	0.0007
140.289	0.001	0.0011	0.0011
140.395	0.0013	0.0013	0.0004
140.501	0.0014	0.001	0.0008
140.607	0.0011	0.0008	0.0006
140.714	0.0012	0.0009	0.0012
140.82	0.0009	0.0012	0.0007
140.926	0.0018	0.0007	0.0008
141.032	0.0019	0.0008	0.0012
141.138	0.0011	0.0007	0.0011
141.245	0.0005	0.0006	0.0015
141.351	0.0005	0.0011	0.001
141.457	0.0015	0.0006	0.0013
141.563	0.0009	0.0007	0.0013
141.669	0.0011	0.0009	0.0011
141.776	0.0012	0.0005	0.0013
141.882	0.001	0.001	0.0005
141.988	0.0008	0.0007	0.001
142.094	0.0005	0.0005	0.0007
142.2	0.001	0.0009	0.0011
142.307	0.0007	0.0007	0.0007
142.413	0.001	0.0008	0.0013
142.519	0.0004	0.0005	0.0011
142.625	0.001	0.0013	0.0006
142.731	0.0009	0.0003	0.0008
142.838	0.001	0.001	0.0005
142.944	0.0008	0.0006	0.0012
143.05	0.0007	0.0008	0.001
143.156	0.0007	0.001	0.0011
143.262	0.0012	0.0008	0.0011
143.369	0.0018	0.0007	0.0011
143.475	0.001	0.0011	0.0012
143.581	0.0005	0.0008	0.0009
143.687	0.0008	0.0004	0.0009
143.793	0.0006	0.0007	0.0007
143.9	0.0009	0.0009	0.0018
144.006	0.0013	0.0006	0.0011
144.112	0.0011	0.0003	0.0014
144.218	0.0011	0.0005	0.001
144.324	0.0014	0.0014	0.0009
144.431	0.0007	0.0013	0.0011
144.537	0.0008	0.001	0.0005
144.643	0.0009	0.0015	0.001
144.749	0.0012	0.0009	0.0011
144.855	0.0011	0.0012	0.001
144.962	0.0008	0.0005	0.0009
145.068	0.0008	0.0011	0.0006
145.174	0.0007	0.0008	0.001
145.28	0.001	0.0006	0.0014
145.386	0.0006	0.0004	0.0008
145.493	0.0009	0.0011	0.0011
145.599	0.001	0.001	0.0014
145.705	0.0009	0.0011	0.0008
145.811	0.0016	0.0011	0.0012
145.917	0.0012	0.0008	0.0008
146.024	0.0007	0.0009	0.0004
146.13	0.0013	0.0007	0.0011
146.236	0.0008	0.0007	0.0004
146.342	0.0008	0.0008	0.0015
146.448	0.0007	0.0005	0.0013
146.555	0.001	0.0004	0.0011
146.661	0.0007	0.0008	0.0007
146.767	0.0007	0.0007	0.0011
146.873	0.0009	0.0007	0.0012
146.979	0.0009	0.0008	0.0016
147.086	0.0012	0.0011	0.0014
147.192	0.0014	0.0003	0.0013
147.298	0.0008	0.0008	0.0008
147.404	0.001	0.0011	0.0008
147.51	0.001	0.0008	0.001
147.617	0.0019	0.0012	0.0012
147.723	0.0014	0.0007	0.0008
147.829	0.0007	0.0004	0.0011
147.935	0.0007	0.0009	0.0008
148.041	0.0013	0.0004	0.0011
148.148	0.0008	0.0004	0.0007
148.254	0.0009	0.0004	0.0011
148.36	0.0013	0.0005	0.0011
148.466	0.0012	0.0012	0.0006
148.572	0.0012	0.0007	0.0011
148.679	0.0003	0.0005	0.001
148.785	0.0005	0.0005	0.0009
148.891	0.0012	0.0009	0.0018
148.997	0.0009	0.0005	0.0008
149.103	0.0007	0.0007	0.0005
149.21	0.0009	0.0003	0.0008
149.316	0.0011	0.0011	0.001
149.422	0.0008	0.0006	0.0016
149.528	0.0013	0.0009	0.0009
149.634	0.0015	0.0007	0.001
149.741	0.0011	0.0009	0.0017
149.847	0.0008	0.0007	0.0011
149.953	0.0006	0.0013	0.0004
150.059	0.0012	0.0007	0.0009
150.165	0.0008	0.0007	0.0006
150.272	0.0005	0.0008	0.0011
150.378	0.0011	0.001	0.0014
150.484	0.0011	0.0005	0.0007
150.59	0.0006	0.0006	0.0019
150.696	0.0007	0.0007	0.0007
150.803	0.001	0.0004	0.0007
150.909	0.0011	0.0006	0.0017
151.015	0.0012	0.0011	0.0013
151.121	0.0014	0.0008	0.0012
151.227	0.0008	0.0011	0.0004
151.334	0.0012	0.0009	0.001
151.44	0.0009	0.0006	0.0009
151.546	0.0009	0.0007	0.0009
151.652	0.0011	0.0008	0.0013
151.758	0.0012	0.0004	0.0008
151.865	0.0007	0.0006	0.0007
151.971	0.001	0.0005	0.001
152.077	0.0011	0.0006	0.0009
152.183	0.0011	0.0006	0.001
152.289	0.0009	0.0009	0.0007
152.396	0.0008	0.0007	0.0006
152.502	0.0007	0.0011	0.0009
152.608	0.0011	0.0007	0.0007
152.714	0.0008	0.0008	0.0011
152.82	0.0009	0.0006	0.0012
152.927	0.0005	0.0008	0.001
153.033	0.0007	0.0006	0.0014
153.139	0.0006	0.0006	0.001
153.245	0.0011	0.0008	0.0011
153.351	0.0011	0.0008	0.0006
153.458	0.0009	0.001	0.0006
153.564	0.0004	0.0009	0.0003
153.67	0.001	0.0005	0.0009
153.776	0.0009	0.0008	0.0013
153.882	0.0011	0.0006	0.0007
153.989	0.0011	0.0009	0.0014
154.095	0.0013	0.0004	0.0007
154.201	0.0007	0.0004	0.001
154.307	0.0007	0.0005	0.0008
154.413	0.0005	0.0007	0.001
154.52	0.0011	0.001	0.0007
154.626	0.0009	0.0004	0.0012
154.732	0.0007	0.0007	0.0006
154.838	0.0012	0.0006	0.0009
154.944	0.0007	0.0009	0.0009
155.051	0.0005	0.0008	0.0012
155.157	0.0008	0.001	0.0007
155.263	0.001	0.0005	0.0007
155.369	0.0013	0.0005	0.0008
155.475	0.0013	0.0007	0.0007
155.582	0.0013	0.0009	0.001
155.688	0.0009	0.0009	0.0005
155.794	0.0005	0.0004	0.0011
155.9	0.0004	0.001	0.0008
156.006	0.0011	0.0002	0.0011
156.113	0.0009	0.0005	0.0008
156.219	0.0011	0.0006	0.0006
156.325	0.001	0.0003	0.0009
156.431	0.0009	0.0004	0.0006
156.537	0.0006	0.0005	0.0008
156.644	0.0008	0.0007	0.0007
156.75	0.0003	0.0006	0.0006
156.856	0.0004	0.0003	0.001
156.962	0.0005	0.001	0.0013
157.068	0.0011	0.0005	0.0017
157.175	0.0007	0.001	0.0002
157.281	0.0007	0.0007	0.001
157.387	0.0007	0.001	0.0009
157.493	0.0007	0.0006	0.0015
157.599	0.0008	0.001	0.0009
157.706	0.0008	0.0004	0.0005
157.812	0.0006	0.0005	0.0008
157.918	0.001	0.0005	0.0009
158.024	0.0013	0.0002	0.0008
158.13	0.001	0.0005	0.001
158.237	0.0009	0.0011	0.001
158.343	0.0014	0.0007	0.0005
158.449	0.0007	0.0006	0.0011
158.555	0.0011	0.0002	0.001
158.661	0.0006	0.0007	0.0008
158.768	0.001	0.0006	0.0013
158.874	0.0007	0.0009	0.001
158.98	0.001	0.0005	0.0006
159.086	0.0005	0.0009	0.0011
159.192	0.0005	0.0001	0.0005
159.299	0.0008	0.0006	0.0005
159.405	0.0012	0.0006	0.0008
159.511	0.0007	0.0005	0.0011
159.617	0.001	0.0008	0.001
159.723	0.0008	0.0007	0.0013
159.829	0.0005	0.0008	0.0009
159.936	0.001	0.0006	0.0009
160.042	0.0002	0.0008	0.0007
160.148	0.0016	0.0007	0.0013
160.254	0.0013	0.0004	0.0009
160.36	0.0004	0.0006	0.0017
160.467	0.001	0.0006	0.0004
160.573	0.0005	0.0005	0.0008
160.679	0.0007	0.0004	0.0008
160.785	0.0013	0.0008	0.0009
160.891	0.0008	0.0006	0.0012
160.998	0.0009	0.0006	0.0013
161.104	0.001	0.0011	0.0011
161.21	0.0011	0.0004	0.0007
161.316	0.0005	0.0008	0.001
161.422	0.0008	0.0004	0.0011
161.529	0.001	0.0006	0.0013
161.635	0.0013	0.0007	0.0003
161.741	0.0011	0.0003	0.0007
161.847	0.0009	0.0009	0.001
161.953	0.0005	0.0007	0.0015
162.06	0.0008	0.0005	0.0006
162.166	0.0013	0.0009	0.0008
162.272	0.001	0.0007	0.0005
162.378	0.0011	0.0006	0.0007
162.484	0.0017	0.0005	0.0008
162.591	0.0005	0.0006	0.0007
162.697	0.0007	0.0006	0.001
162.803	0.0009	0.0011	0.0015
162.909	0.0008	0.0004	0.001
163.015	0.0011	0.001	0.0017
163.122	0.001	0.0007	0.0007
163.228	0.0009	0.0004	0.001
163.334	0.0005	0.0006	0.0005
163.44	0.0007	0.0005	0.0007
163.546	0.0006	0.0015	0.0008
163.653	0.0007	0.0007	0.0006
163.759	0.0007	0.0009	0.001
163.865	0.0009	0.0009	0.0013
163.971	0.0009	0.0006	0.0007
164.077	0.0007	0.0008	0.0011
164.184	0.0016	0.0005	0.001
164.29	0.0006	0.0009	0.0007
164.396	0.0006	0.0005	0.0012
164.502	0.0005	0.0006	0.0011
164.608	0.001	0.0005	0.0008
164.715	0.0006	0.0008	0.0004
164.821	0.0008	0.0006	0.0009
164.927	0.0003	0.0007	0.0011
165.033	0.0009	0.0001	0.0009
165.139	0.0007	0.0004	0.0008
165.246	0.0011	0.0004	0.0011
165.352	0.0008	0.0005	0.0007
165.458	0.001	0.0006	0.0004
165.564	0.0009	0.0003	0.0008
165.67	0.0007	0.0005	0.0008
165.777	0.0011	0.0007	0.0009
165.883	0.0009	0.0004	0.0004
165.989	0.0008	0.0002	0.0005
166.095	0.0013	0.0004	0.0008
166.201	0.0007	0.0006	0.0002
166.308	0.0004	0.0009	0.001
166.414	0.0011	0.0005	0.0005
166.52	0.0006	0.0008	0.0007
166.626	0.0007	0.0006	0.0011
166.732	0.0011	0.0009	0.0007
166.839	0.0006	0.0007	0.0007
166.945	0.0005	0.0009	0.0009
167.051	0.0005	0.0005	0.0012
167.157	0.0007	0.001	0.0004
167.263	0.0011	0.0008	0.0007
167.37	0.0004	0.001	0.0008
167.476	0.0004	0	0.0014
167.582	0.0006	0.0001	0.0006
167.688	0.0005	0.0006	0.0009
167.794	0.0013	0.0012	0.0012
167.901	0.0007	0.0007	0.0011
168.007	0.0006	0.0006	0.0006
168.113	0.001	0.0008	0.0008
168.219	0.0005	0.0002	0.0007
168.325	0.0011	0.0004	0.0009
168.432	0.0009	0.0003	0.0011
168.538	0.0005	0.0007	0.0011
168.644	0.0007	0.0007	0.0012
168.75	0.0004	0.0009	0.0006
168.856	0.0005	0.0011	0.001
168.963	0.0007	0.0003	0.0005
169.069	0.0006	0.0003	0.0007
169.175	0.0003	0.0003	0.0006
169.281	0.0007	0.0001	0.0008
169.387	0.0006	0.0005	0.0008
169.494	0.0009	0.0004	0.001
169.6	0.0008	0.0004	0.0007
169.706	0.0007	0.0009	0.0008
169.812	0.0011	0.0002	0.0006
169.918	0.0006	0.0002	0.0007
170.025	0.0002	0.0003	0.0007
170.131	0.0003	0.0007	0.0009
170.237	0.001	0.0007	0.0008
170.343	0.0004	0.001	0.0001
170.449	0.0008	0.0007	0.0006
170.556	0.0003	0.0007	0.0006
170.662	0.0011	0.0004	0.0008
170.768	0.001	0.0007	0.0008
170.874	0.0006	0.0009	0.0009
170.98	0.0004	0.0005	0.001
171.087	0.0013	0.0007	0.0008
171.193	0.0004	0.0005	0.0009
171.299	0.0009	0.0005	0.0006
171.405	0.0008	0.0004	0.0008
171.511	0.0011	0.0002	0.0004
171.618	0.0009	0.0002	0.0006
171.724	0.0007	0.0008	0.0009
171.83	0.0008	0.0005	0.0003
171.936	0.0005	0.0004	0.0007
172.042	0.0008	0.0008	0.0004
172.149	0.0015	0.0006	0.0007
172.255	0.0007	0.0004	0.0004
172.361	0.0006	0.0003	0.0011
172.467	0.0009	0.0007	0.0007
172.573	0.0009	0.0005	0.001
172.68	0.0015	0.0005	0.0012
172.786	0.0008	0.0004	0.001
172.892	0.0007	0.0008	0.0014
172.998	0.0007	0.001	0.0007
173.104	0.0009	0.0007	0.0006
173.211	0.001	0.0007	0.0007
173.317	0.0012	0.0003	0.0009
173.423	0.0006	0.0008	0.0012
173.529	0.0006	0.0004	0.0008
173.635	0.0007	0.0008	0.001
173.742	0.0013	0.0011	0.0018
173.848	0.0009	0.0007	0.001
173.954	0.0005	0.0006	0.001
174.06	0.0012	0.0003	0.0004
174.166	0.0003	0.0006	0.0008
174.273	0.0006	0.0004	0.0007
174.379	0.0009	0.0005	0.0007
174.485	0.0016	0.0007	0.0008
174.591	0.0006	0.0004	0.0004
174.697	0.0007	0.0008	0.0006
174.804	0.0008	0.0004	0.0006
174.91	0.0007	0.0003	0.0003
175.016	0.001	0.0008	0.001
175.122	0.0008	0.0003	0.0011
175.228	0.0004	0.001	0.0014
175.335	0.0007	0.0006	0.0013
175.441	0.0008	0.0005	0.0005
175.547	0.0007	0.0005	0.001
175.653	0.0006	0.0007	0.0007
175.759	0.0009	0.0004	0.001
175.866	0.0008	0.0007	0.0013
175.972	0.0006	0.0008	0.0004
176.078	0.0001	0.0007	0.0009
176.184	0.0007	0.0002	0.0003
176.29	0.0007	0.0003	0.0011
176.397	0.001	0.0004	0.001
176.503	0.0002	0.0005	0.0013
176.609	0.0009	0.0005	0.0005
176.715	0.001	0.0005	0.0016
176.821	0.0004	0.0006	0.0007
176.928	0.0006	0.0004	0.0005
177.034	0.0008	0.0004	0.0008
177.14	0.0013	0.0005	0.0005
177.246	0.0006	0.0008	0.001
177.352	0.0007	0.0003	0.0003
177.459	0.0013	0.0003	0.0011
177.565	0.0008	0.0007	0.0008
177.671	0.0014	0.0005	0.0012
177.777	0.0011	0.0009	0.0004
177.883	0.0011	0.0005	0.0011
177.99	0.001	0.0005	0.0011
178.096	0.0007	0	0.0008
178.202	0.0004	0.0007	0.0009
178.308	0.001	0.0006	0.0007
178.414	0.0005	0.0007	0.0007
178.521	0.0014	0.0005	0.0006
178.627	0.0012	0.0003	0.0003
178.733	0.0008	0.0003	0.0015
178.839	0.0002	0.0004	0.0008
178.945	0.0006	0.0006	0.0012
179.052	0.0009	0.0005	0.0006
179.158	0.0012	0.0005	0.001
179.264	0.0003	0.0004	0.0008
179.37	0.0003	0.0004	0.0009
179.476	0.0008	0.0004	0.0005
179.583	0.0009	0.0004	0.001
179.689	0.0003	0.0005	0.0011
179.795	0.0009	0.0006	0.0009
179.901	0.0005	0.0006	0.0007
180.007	0.0009	0.0003	0.0011
180.114	0.001	0.0009	0.0004
180.22	0.0006	0.0004	0.0006
180.326	0.0007	0.0003	0.0012
180.432	0.001	0.0002	0.001
180.538	0.0006	0.0003	0.0008
180.644	0.0011	0.0005	0.0007
180.751	0.0009	0.0004	0.0006
180.857	0.0005	0.0008	0.0005
180.963	0.0009	0.0004	0.0011
181.069	0.0005	0.0005	0.001
181.175	0.0007	0.0004	0.0005
181.282	0.0007	0.0004	0.0007
181.388	0.0011	0.0005	0.0012
181.494	0.0008	0.0005	0.0005
181.6	0.0008	0.0005	0.0011
181.706	0.0007	0.0004	0.0003
181.813	0.0006	0.0007	0.0007
181.919	0.0002	0.0006	0.0014
182.025	0.0008	0.0005	0.0011
182.131	0.0011	0.0006	0.0007
182.237	0.0005	0.0006	0.0008
182.344	0.0004	0.0006	0.0007
182.45	0.0009	0.0005	0.001
182.556	0.0012	0.0005	0.0007
182.662	0.0004	0.0005	0.0004
182.768	0.0005	0.0004	0.0011
182.875	0.0008	0.0001	0.0011
182.981	0.0005	0.0004	0.0004
183.087	0.001	0.0011	0.0002
183.193	0.0006	0.0007	0.0007
183.299	0.0008	0.0007	0.0011
183.406	0.0003	0.0006	0.001
183.512	0.0008	0.001	0.0008
183.618	0.0003	0.0007	0.001
183.724	0.0004	0.0003	0.0005
183.83	0.0012	0.0004	0.0006
183.937	0.0009	0.0006	0.0004
184.043	0.0007	0.0005	0.0006
184.149	0.0009	0.0002	0.0006
184.255	0.0002	0.0004	0.0002
184.361	0.0013	0.0004	0.0004
184.468	0.0011	0.0007	0.0006
184.574	0.0002	0.0012	0.0008
184.68	0.0005	0.0002	0.0006
184.786	0.0009	0.0004	0.0002
184.892	0.0003	0.0005	0.0004
184.999	0.0012	0.0004	0.0003
185.105	0.0006	0.0006	0.0004
185.211	0.0006	0.0006	0.0006
185.317	0.0007	0.0003	0.0008
185.423	0.0006	0.0005	0.0008
185.53	0.0011	0.0005	0.0005
185.636	0.0007	0.0002	0.0015
185.742	0.0007	0.0004	0.0007
185.848	0.0008	0.0001	0.0009
185.954	0.0008	0.0003	0.0009
186.061	0.0003	0.0005	0.0007
186.167	0.0011	0.0006	0.0014
186.273	0.0007	0.0003	0.0006
186.379	0.0007	0.0003	0.0005
186.485	0.0011	0.0011	0.0011
186.592	0.001	0.0008	0.0008
186.698	0.0004	0.0003	0.0004
186.804	0.0005	0.0004	0.001
186.91	0.0011	0.0002	0.0006
187.016	0.0008	0.0004	0.0009
187.123	0.0005	0.0006	0.0011
187.229	0.0012	0.0005	0.0002
187.335	0.0008	0.0009	0.0009
187.441	0.0006	0.0003	0.0006
187.547	0.0009	0.0005	0.0012
187.654	0.0009	0.0007	0.0007
187.76	0.001	0.0005	0.0008
187.866	0.0006	0.0003	0.0008
187.972	0.0009	0.0005	0.001
188.078	0.0013	0.0004	0.0016
188.185	0.0013	0.0002	0.0008
188.291	0.0006	0.0007	0.0006
188.397	0.0004	0.0007	0.0006
188.503	0.0006	0.0005	0.0009
188.609	0.0009	0.0004	0.0007
188.716	0.0011	0.0009	0.0006
188.822	0.0006	0.0006	0.0009
188.928	0.0007	0.0004	0.0013
189.034	0.0002	0.0004	0.0008
189.14	0.0006	0.0006	0.0014
189.247	0.0006	0.0005	0.0005
189.353	0.0007	0.0002	0.001
189.459	0.0007	0.0006	0.0011
189.565	0.0012	0.0004	0.0005
189.671	0.0007	0.0005	0.0009
189.778	0.0004	0.0006	0.0005
189.884	0.0004	0.0003	0.0006
189.99	0.0006	0.0004	0.0007
190.096	0.0003	0.0004	0.0007
190.202	0.001	0.0003	0.0006
190.309	0.0006	0.0004	0.0011
190.415	0.0006	0.0006	0.0005
190.521	0.0006	0.0004	0.0011
190.627	0.0005	0.0003	0.0007
190.733	0.0008	0.0004	0.001
190.84	0.0006	0.0006	0.0005
190.946	0.0007	0.0001	0.0008
191.052	0.0006	0.0004	0.0011
191.158	0.0004	0.0003	0.0005
191.264	0.0007	0.0003	0.0009
191.371	0.0006	0.0004	0.0008
191.477	0.0008	0.0012	0.0009
191.583	0.0007	0.0004	0.0005
191.689	0.0007	0.0007	0.0009
191.795	0.0011	0.0004	0.0014
191.902	0.0004	0.0002	0.0008
192.008	0.0012	0.0008	0.0005
192.114	0.0008	0.0007	0.001
192.22	0.0004	0.0009	0.0007
192.326	0.0007	0.0009	0.0011
192.433	0.0005	0.0007	0.0005
192.539	0.0003	0.0003	0.0006
192.645	0.0009	0.0005	0.0009
192.751	0.0006	0.0007	0.0005
192.857	0.0003	0.0004	0.0011
192.964	0.0009	0.0002	0.0005
193.07	0.001	0.0006	0.0009
193.176	0.0016	0.0006	0.0005
193.282	0.0006	0.0006	0.0006
193.388	0.0007	0.0008	0.0007
193.495	0.0009	0.0004	0.0006
193.601	0.0005	0.0003	0.0008
193.707	0.0009	0.0002	0.0011
193.813	0.0006	0.0005	0.0006
193.919	0.0009	0.0004	0.0007
194.026	0.0013	0.0006	0.0007
194.132	0.001	0.0005	0.0007
194.238	0.0003	0.0007	0.0006
194.344	0.0008	0.0003	0.0008
194.45	0.0006	0.0004	0.0008
194.557	0.0003	0.0007	0.0009
194.663	0.0007	0.0007	0.0006
194.769	0.0008	0.0004	0.0006
194.875	0.0004	0.0006	0.0015
194.981	0.0007	0.0003	0.0008
195.088	0.001	0.0006	0.001
195.194	0.0007	0.0005	0.0012
195.3	0.0006	0.0006	0.0009
195.406	0.0009	0.0003	0.0012
195.512	0.001	0.0004	0.0009
195.619	0.0005	0.0005	0.0005
195.725	0.0005	0.0006	0.0005
195.831	0.0006	0.0002	0.0007
195.937	0.0009	0.0009	0.0008
196.043	0.0006	0.0004	0.0004
196.15	0.0008	0.0008	0.0006
196.256	0.001	0.0003	0.0005
196.362	0.0004	0.0006	0.0004
196.468	0.0008	0.0005	0.0008
196.574	0.0009	0.0004	0.0004
196.681	0.0003	0.0004	0.0005
196.787	0.0003	0.0004	0.001
196.893	0.0004	0.0005	0.0004
196.999	0.0008	0.0003	0.0009
197.105	0.0012	0.0003	0.0007
197.212	0.0006	0.0006	0.0008
197.318	0.0007	0.0006	0.0012
197.424	0.0002	0.0003	0.0009
197.53	0.001	0.0008	0.0009
197.636	0.0004	0.0009	0.0009
197.743	0.0007	0.0007	0.0009
197.849	0.0011	0.0006	0.0004
197.955	0.0005	0.0003	0.0007
198.061	0.0005	0.0003	0.0007
198.167	0.0006	0.0007	0.0008
198.274	0.0004	0.0004	0.0005
198.38	0.0006	0.0006	0.0006
198.486	0.0008	0.0004	0.0011
198.592	0.0007	0.0005	0.0006
198.698	0.0005	0.0006	0.001
198.805	0.0004	0.0004	0.0007
198.911	0.001	0.0006	0.0018
199.017	0.0013	0.0003	0.0009
199.123	0.0006	0.0006	0.0007
199.229	0.0007	0.0003	0.0011
199.336	0.001	0.001	0.0008
199.442	0.0004	0.0005	0.0008
199.548	0.0007	0.0004	0.0008
199.654	0.0008	0.0004	0.001
199.76	0.0007	0.0004	0.0006
199.867	0.0007	0.0004	0.0007
199.973	0.0005	0.0005	0.0013
200.079	0.0005	0.0001	0.0004
200.185	0.0011	0.0004	0.001
200.291	0.0011	0.0007	0.0006
200.398	0.0006	0.0005	0.0009
200.504	0.001	0.0003	0.0008
200.61	0.0006	0.0003	0.0009
200.716	0.001	0.0004	0.0006
200.822	0.0007	0.0003	0.001
200.929	0.0003	0.0008	0.0005
201.035	0.0006	0.0001	0.0004
201.141	0.0008	0.0008	0.0008
201.247	0.0007	0.0006	0.001
201.353	0.001	0.0003	0.0008
201.46	0.0013	0.0009	0.0005
201.566	0.0005	0.0004	0.0011
201.672	0.0008	0	0.0005
201.778	0.0009	0.0003	0.0008
201.884	0.0005	0.0002	0.0014
201.99	0.0011	0.0003	0.0007
202.097	0.0007	0.0004	0.0007
202.203	0.0004	0.0005	0.0007
202.309	0.0005	0.0007	0.0007
202.415	0.0006	0.0006	0.0005
202.521	0.0004	0.0006	0.0003
202.628	0.0004	0.0013	0.0005
202.734	0.001	0.0003	0.0007
202.84	0.0012	0.0004	0.0011
202.946	0.0013	0.0002	0.0003
203.052	0.0003	0.0003	0.0005
203.159	0.0005	0.0005	0.0005
203.265	0.0007	0.0003	0.0006
203.371	0.0009	0.0009	0.0007
203.477	0.0009	0.0004	0.0007
203.583	0.0006	0.0003	0.0005
203.69	0.0007	0.0004	0.0009
203.796	0.0005	0.0003	0.0002
203.902	0.0007	0.0006	0.0005
204.008	0.0004	0.0007	0.0007
204.114	0.0007	0.0003	0.001
204.221	0.0008	0.0007	0.0006
204.327	0.0008	0.0005	0.0006
204.433	0.0005	0.0007	0.0006
204.539	0.0011	0.0005	0.0007
204.645	0.0006	0.0009	0.0007
204.752	0.0012	0.0005	0.0006
204.858	0.0007	0.0004	0.0009
204.964	0.001	0.0003	0.0004
205.07	0.001	0.0003	0.0009
205.176	0.0006	0.0007	0.0006
205.283	0.001	0.0002	0.0011
205.389	0.0005	0.0006	0.0011
205.495	0.0007	0.0002	0.001
205.601	0.0008	0.0004	0.0008
205.707	0.0003	0.0006	0.0006
205.814	0.0008	0.0006	0.0007
205.92	0.0007	0.0001	0.0006
206.026	0.0007	0.001	0.0001
206.132	0.0006	0.001	0.0008
206.238	0.0003	0.0004	0.0005
206.345	0.0005	0.0007	0.0004
206.451	0.0006	0.0004	0.0006
206.557	0.0005	0.0005	0.0004
206.663	0.0007	0.0004	0.0006
206.769	0.0006	0.0009	0.0013
206.876	0.0008	0.0006	0.0009
206.982	0.0005	0.0004	0.0006
207.088	0.0005	0.0003	0.0008
207.194	0.0008	0.0008	0.0006
207.3	0.0007	0.0005	0.0005
207.407	0.0009	0.0006	0.0008
207.513	0.0008	0.0003	0.0007
207.619	0.0005	0.0007	0.0007
207.725	0.0004	0.0003	0.0006
207.831	0.0007	0.0006	0.0005
207.938	0.0005	0.0004	0.0009
208.044	0.0004	0.0007	0.0007
208.15	0.0007	0.0009	0.0007
208.256	0.0006	0.0002	0.0011
208.362	0.0008	0.0004	0.0007
208.469	0.0008	0.0006	0.0008
208.575	0.0004	0.0004	0.0006
208.681	0.0008	0.0004	0.0006
208.787	0.0005	0.0005	0.0005
208.893	0.001	0.0001	0.0006
209	0.0012	0.0002	0.0001
209.106	0.0007	0.0003	0.0008
209.212	0.0012	0.0004	0.0007
209.318	0.0009	0.0005	0.0008
209.424	0.0007	0.0007	0.0007
209.531	0.0004	0.0006	0.0007
209.637	0.0004	0.0004	0.0007
209.743	0.0005	0.0008	0.0003
209.849	0.0007	0.0003	0.0008
209.955	0.0011	0.0005	0.0008
210.062	0.0006	0.0006	0.0004
210.168	0.0011	0.0005	0.0006
210.274	0.0001	0.0005	0.0008
210.38	0.0003	0.001	0.0007
210.486	0.0007	0.0006	0.0005
210.593	0.0004	0.0004	0.0004
210.699	0.0006	0.0005	0.0014
210.805	0.0005	0.0006	0.0008
210.911	0.0007	0.0006	0.0007
211.017	0.0007	0.0007	0.0006
211.124	0.0003	0.0005	0.0004
211.23	0.0008	0.0004	0.0009
211.336	0.0012	0.0005	0.0007
211.442	0.0003	0.0005	0.0009
211.548	0.0006	0.0006	0.0008
211.655	0.0004	0.0004	0.0008
211.761	0.0007	0.0002	0.0011
211.867	0.0003	0.0005	0.0009
211.973	0.0008	0.0005	0.0006
212.079	0.0004	0.0003	0.0008
212.186	0.0006	0.0009	0.0006
212.292	0.0007	0.0003	0.0008
[truncated: 2,097 more rows]

## Sheet: Figure 3d
600	16680	17580	16050	18070	15100	17490		894.262	1338	1646	1823	1936	2195	1927
601	16330	17310	15980	17960	15900	17830		893.552	2775	3306	3302	3040	3425	3397
602	15490	16690	15600	17320	15310	17350		892.842	2498	2360	2658	3003	2979	3033
603	15260	16310	15060	16670	14730	17080		892.132	2786	2822	3038	3164	2660	3173
604	15760	17100	14580	16380	14320	16290		891.422	1109	1498	1716	1535	1762	1711
605	15490	16550	14680	16980	14710	16620		890.711	1789	1922	2268	1867	2234	2282
606	14690	15860	14270	16560	14080	16380		890.001	988	1481	1264	1532	1346	1684
607	14120	16470	14180	16350	13780	16830		889.291	1665	2095	2163	2211	2141	1940
608	14270	16290	14650	17060	14160	17050		888.581	965	1153	1387	1202	1289	1291
609	14450	15620	13780	16460	14040	16640		887.87	3858	4054	4350	4485	4694	4380
610	14910	15910	14520	16430	13950	16090		887.16	2519	2512	2665	2870	2960	2778
611	15690	16140	14850	17020	14270	16310		886.45	2280	2492	2251	2568	2591	2373
612	15840	16570	14690	16710	13990	16880		885.74	2287	2566	2764	2611	2985	2884
613	16320	16540	14550	17020	14610	17920		885.03	4303	4720	4373	4769	4564	4573
614	16450	17520	15530	17060	14890	17970		884.319	1269	1705	1372	1649	1979	1936
615	18070	17360	15640	18230	15700	19160		883.609	1979	2430	2224	2605	2456	2384
616	18780	17870	16340	18410	15680	18550		882.899	1241	1584	1543	1713	1714	1458
617	18440	19290	17250	18970	16000	18730		882.189	646	1124	1172	1163	1405	1196
618	17560	19110	17200	19440	16150	20070		881.478	2590	2734	3022	2798	3086	3143
619	19530	19670	17560	19380	16560	19050		880.768	1138	1259	1403	1300	958	1440
620	19470	20440	17570	19910	15910	19660		880.058	363	629	616	826	836	833
621	19980	19940	17420	19530	16130	20440		879.348	2624	2670	3199	3178	2966	3069
622	20320	20910	17820	20080	16960	20200		878.638	2370	2571	3005	2920	2774	2905
623	21290	21280	18860	21070	17530	19630		877.927	2508	2671	2594	2847	2931	2757
624	21360	21460	18390	22030	17610	20650		877.217	2104	2367	2408	2599	2883	2708
625	23200	22330	19810	22120	17580	21270		876.507	2532	2794	2900	2996	2936	2997
626	23780	23550	21390	22950	19910	22350		875.797	1065	1066	1134	1144	1537	1519
627	25560	24920	21150	24380	18740	23330		875.086	1372	1842	2090	2216	2257	1803
628	26700	26650	22710	24900	19930	24440		874.376	3277	3666	3518	4277	3840	3745
629	29970	28250	25070	27210	22100	26930		873.666	2682	3050	3447	3030	3472	3450
630	31530	29890	26660	29230	22610	27750		872.956	2384	3031	3091	3293	3219	2973
631	33660	32360	28320	31660	24270	28690		872.246	1309	1688	1968	1810	1744	1907
632	36210	34550	30050	32770	26180	32560		871.535	2646	3011	2954	3381	3446	3061
633	38510	36650	32390	35290	27780	33480		870.825	3295	3306	3682	3848	3572	3755
634	41240	39290	34930	37490	29690	35250		870.115	3454	3980	3849	3896	3973	3902
635	45050	43290	37020	41220	32390	38440		869.405	2690	2536	2620	2699	2985	2698
636	50580	44820	39890	44340	34980	41640		868.694	4071	4200	4551	4841	4500	4313
637	55710	49370	45220	47920	38160	45740		867.984	2636	3159	3272	3272	3045	3125
638	59810	52740	47400	50760	41420	48520		867.274	2220	2669	2917	2649	2766	2756
639	65390	58320	52900	54910	43890	53390		866.564	1635	1944	1875	2196	2060	2161
640	71690	64790	58100	60570	50000	57280		865.854	2884	3183	3536	3596	3690	3514
641	80350	68740	62280	65180	54020	62310		865.143	2084	2844	2879	2815	3113	3054
642	88710	76950	69920	73030	57510	67910		864.433	2796	3065	3186	3247	3376	3570
643	96890	85400	76770	77450	63640	75190		863.723	1282	1528	1436	1860	1462	1948
644	106180	93040	84570	86060	71490	82150		863.013	1136	1706	1896	1590	1725	1931
645	118160	102900	93640	93130	78320	89930		862.303	1090	1301	1129	885	1135	977
646	130720	112630	104560	104380	84840	99160		861.592	1548	1253	1597	1768	1946	1686
647	147910	124980	115510	117610	96590	110110		860.882	2644	2813	3017	3100	3058	3135
648	165570	139450	128150	128630	108810	123030		860.172	3420	3925	3764	4003	3960	3851
649	183010	155660	144040	143950	119240	134850		859.462	3907	4422	4334	4593	4314	4463
650	200640	169720	158230	160560	131520	145630		858.751	2355	2461	2466	2364	2593	2581
651	226710	187470	175580	174670	147100	165620		858.041	2649	2965	2787	2936	2961	2919
652	250630	206660	195550	194000	160690	179000		857.331	2685	3001	3001	2984	2927	2828
653	274020	226080	215930	214280	178370	197600		856.621	1685	1931	1974	2030	2514	2293
654	300900	251670	236370	230070	194050	218250		855.911	2259	2502	2502	2531	2666	2548
655	337620	274790	264700	256520	214570	241970		855.2	3589	3868	4026	4128	4174	4130
656	372860	301120	288760	280210	235230	263180		854.49	3633	3987	3722	4006	3952	3875
657	403000	330430	317570	302990	260360	287140		853.78	731	785	1016	1229	1546	1154
658	444080	358490	347860	334570	286130	314200		853.07	-427	-66	134	-13	125	366
659	485430	395690	382860	363280	314180	344050		852.359	4029	3883	3949	4194	4316	4294
660	535450	432240	425350	396310	340910	375310		851.649	699	1499	1444	900	1454	1578
661	594740	463040	459760	433180	375390	409440		850.939	2206	2903	2587	2830	2931	2709
662	646170	513670	511180	474620	410760	442050		850.229	1381	1498	1731	1796	2128	1492
663	770830	564030	553350	513520	447860	484430		849.519	2344	2455	2505	2538	2648	2561
664	800660	609010	604940	556140	491950	526130		848.808	2534	2579	2476	2707	2806	2449
665	845360	660040	656490	602830	540000	567490		848.098	4463	5010	5213	5158	5266	5277
666	924640	716720	716640	656230	584620	619450		847.388	1520	2088	2149	2341	2222	2342
667	1006770	776250	788260	710640	642220	678270		846.678	1059	1043	1253	1439	1818	1599
668	1107450	842690	858630	780070	702400	736520		845.967	2316	2639	2705	2705	3176	2783
669	1200460	918170	934290	845450	761560	801840		845.257	880	1298	1423	1330	1517	1316
670	1306770	990330	1020500	912620	831730	863910		844.547	2409	2642	2947	2890	3279	3103
671	1407560	1072280	1111860	988910	902400	936480		843.837	774	1142	937	1144	1305	1109
672	1528960	1160910	1195620	1062010	974160	1011050		843.127	1578	1405	1849	1633	2018	1689
673	1642020	1251540	1294300	1148410	1053710	1095010		842.416	861	1048	1132	1348	1029	1441
674	1800230	1358060	1411600	1241580	1147860	1182730		841.706	1920	2322	2185	2074	2548	2805
675	1946930	1466680	1534240	1339100	1246080	1276620		840.996	4681	4889	4818	5136	4832	5372
676	2114170	1591910	1682440	1447700	1366450	1390300		840.286	5390	5454	5634	5678	6009	6053
677	2276780	1709700	1811300	1561270	1476780	1489710		839.575	2303	2516	2907	2781	2773	2582
678	2457040	1839150	1952440	1684500	1588030	1599660		838.865	2673	3432	3484	3420	3500	3049
679	2632180	1981070	2107740	1804900	1723080	1720700		838.155	2089	1966	2159	2291	2468	2627
680	2840870	2113100	2270900	1936510	1860440	1856720		837.445	1656	2111	2200	2172	2295	2410
681	3044700	2269560	2451150	2080170	2006300	1997850		836.735	1800	2542	2612	2769	2805	2851
682	3250660	2427920	2633300	2218750	2153790	2129170		836.024	4528	4655	4845	4869	5042	5111
683	3473230	2606180	2832690	2382490	2314470	2292620		835.314	2249	2421	2539	2471	2547	2621
684	3711480	2762250	3041050	2550620	2481390	2445350		834.604	3670	3771	4312	4208	4466	4343
685	3911950	2930310	3235910	2696810	2655910	2595130		833.894	4238	4244	4638	4447	4532	4530
686	4130550	3106820	3442390	2857120	2824770	2761610		833.183	4141	4661	4611	4620	4998	4958
687	4335750	3269030	3646660	3027570	3006180	2910230		832.473	2958	3599	3452	3472	4004	4045
688	4543430	3433890	3844580	3187710	3175030	3073900		831.763	3116	3381	3764	3631	3887	3668
689	4738500	3615780	4064940	3357950	3354490	3253250		831.053	4082	4024	4172	4074	4870	4671
690	4937090	3778160	4296470	3534300	3564280	3413500		830.343	1413	1752	2069	2080	2377	1959
691	5103350	3944100	4493640	3699700	3754520	3583680		829.632	798	786	1019	1523	1300	1339
692	5272820	4083530	4718870	3869420	3927980	3745120		828.922	4088	4494	4305	4537	4853	4761
693	5423920	4227810	4900970	4012330	4113510	3918670		828.212	2788	3205	3275	3306	3814	3614
694	5506130	4348300	5074950	4163840	4292480	4056810		827.502	1634	1803	2101	2403	2421	2778
695	5593970	4442740	5244210	4295510	4461200	4194080		826.792	2369	2896	3094	3016	3316	3420
696	5641840	4536800	5394060	4394080	4603840	4337490		826.081	2966	3330	3552	3810	3494	3494
697	5672650	4600710	5509570	4498670	4735820	4448540		825.371	1987	2400	2722	2950	2884	2930
698	5686560	4654030	5634140	4590650	4869960	4570340		824.661	2375	3012	2910	2990	3239	3150
699	5675130	4685520	5732060	4687980	4995610	4674780		823.951	2484	2542	2800	2638	3203	3229
700	5631050	4693800	5804280	4744640	5102520	4759270		823.24	4363	4815	4893	5076	5567	5217
701	5557280	4706950	5852410	4815700	5203490	4844970		822.53	4758	5343	5618	5646	5560	5677
702	5464050	4690630	5894270	4837620	5262390	4904330		821.82	1937	2201	2407	2636	2586	2769
703	5370850	4650220	5921820	4862440	5339760	4967630		821.11	2680	3274	3189	3451	3737	3652
704	5234330	4586470	5926560	4876630	5401960	5011830		820.4	2616	3551	3807	4062	3876	3938
705	5093080	4542180	5896750	4887090	5425380	5042630		819.689	4523	4696	4993	5241	5435	5482
706	4953770	4457330	5882600	4889750	5464950	5076790		818.979	4796	5044	5079	5703	5463	5884
707	4791630	4384310	5836480	4855440	5497000	5103730		818.269	4021	4340	4305	4480	4635	4654
708	4604810	4294550	5794270	4844990	5504220	5116310		817.559	3095	3414	3947	3909	4043	3986
709	4456130	4199120	5725700	4810220	5516690	5124070		816.848	4599	5026	4995	5431	5321	5524
710	4283130	4086530	5665080	4780770	5522740	5147000		816.138	4451	4580	4894	5276	5384	5560
711	4081000	3979940	5579980	4726680	5533580	5149040		815.428	4271	4819	4944	5344	5332	5594
712	3910100	3869600	5501910	4688000	5519480	5152040		814.718	3338	3597	3466	3600	4119	4174
713	3714210	3757360	5422360	4627210	5498020	5144170		814.008	3842	4288	4448	4843	5029	5014
714	3527860	3614020	5292890	4573980	5489100	5151800		813.297	4849	5466	5361	5738	6343	6321
715	3343690	3492840	5220630	4535150	5481260	5130250		812.587	4128	4543	4275	4714	5235	5180
716	3181040	3386670	5114030	4467790	5459420	5127590		811.877	4439	4982	4770	4885	5584	5376
717	2996560	3265710	5008910	4397080	5433970	5110720		811.167	4217	5088	5017	5768	6005	5628
718	2824510	3136180	4897700	4336080	5403660	5110740		810.456	4503	5147	5257	5237	5434	5490
719	2639710	3011370	4764920	4282600	5369240	5089910		809.746	6943	7620	7216	7742	8156	8350
720	2477340	2883390	4644030	4213380	5338550	5087550		809.036	2311	3141	3364	3368	3613	3804
721	2338520	2772740	4548760	4145620	5315680	5066380		808.326	4210	4739	4607	5296	5603	5640
722	2173250	2666840	4438260	4084370	5281320	5072840		807.616	4637	5480	5030	5661	6130	6214
723	2052490	2551870	4337390	4016770	5254330	5062090		806.905	5936	6067	6331	6688	7147	6785
724	1913370	2447870	4224090	3963130	5225630	5038910		806.195	6743	7345	7963	7699	8014	8263
725	1787610	2350040	4095390	3906390	5186560	5036420		805.485	5640	5815	6382	6798	7062	7068
726	1665030	2250720	4000380	3832160	5153490	5030660		804.775	8227	8628	8929	9540	9705	9758
727	1545840	2145730	3887210	3775800	5128330	5022230		804.064	5008	5619	5688	6132	6242	6700
728	1444860	2056140	3784840	3712550	5097870	5032920		803.354	6431	6901	7301	7513	7823	8156
729	1345930	1975810	3673550	3663090	5064000	5010770		802.644	5503	5644	6099	6453	6887	7199
730	1257880	1889670	3588940	3601190	5030620	5013410		801.934	5504	6288	6564	7094	7654	7721
731	1174750	1821870	3494840	3551140	5002660	5006650		801.224	5475	5912	6081	6792	7733	7187
732	1092930	1744560	3391520	3497370	4970090	5015710		800.513	5577	6131	6156	6617	7209	7174
733	1011540	1679390	3308390	3452780	4947440	5009700		799.803	7650	7689	8074	8435	9138	9446
734	946760	1615430	3232140	3394380	4908010	5011940		799.093	7628	8138	8351	8965	9461	9453
735	882140	1540560	3144760	3344530	4872850	4994530		798.383	6256	6976	7153	7365	7897	8328
736	832960	1493590	3059500	3292860	4859200	4995370		797.673	6098	7339	7250	8051	8307	8177
737	774960	1440290	2995760	3243870	4809280	4999390		796.962	8277	9239	9550	9750	10618	10828
738	725850	1398620	2928810	3211190	4793750	4999420		796.252	8079	8911	9197	9159	10379	10286
739	685320	1347970	2858200	3157820	4765450	4992590		795.542	9851	10518	10732	11293	11927	12160
740	644330	1303340	2803210	3122210	4741780	4983690		794.832	7761	8758	9197	9487	10097	10369
741	602860	1260590	2726870	3080960	4706660	4980760		794.121	8295	8866	9101	9775	10542	10631
742	570340	1224960	2659040	3047970	4697700	4987050		793.411	8457	9151	9391	10099	10963	11058
743	535330	1189220	2601750	3015800	4649440	4991230		792.701	8869	9265	9707	10162	11429	11291
744	503600	1149140	2550650	2968950	4630840	4985360		791.991	6239	7398	7900	8574	9360	9576
745	475830	1120740	2496990	2929410	4592410	4978090		791.281	9132	9668	10016	10863	11623	12173
746	448620	1083530	2439630	2902790	4568570	4947610		790.57	10724	11720	12128	12919	13626	14013
747	426930	1058290	2385990	2875970	4538640	4962520		789.86	11549	12209	13117	13528	14776	15126
748	408220	1025790	2344070	2838600	4509750	4937920		789.15	9996	10468	11041	11904	13150	13213
749	385660	1015620	2287710	2797220	4464030	4917840		788.44	9223	10072	10711	11606	12361	12953
750	367190	982260	2245140	2769000	4428710	4900420		787.729	11006	11960	11892	13165	14437	14625
751	350600	960220	2191880	2725130	4391510	4881480		787.019	11572	12537	13237	13683	14879	15660
752	341160	941720	2151820	2709430	4352020	4853170		786.309	11888	12946	13751	14731	15670	16351
753	320410	914470	2103670	2676190	4308690	4820690		785.599	14999	15645	16488	17389	18440	19068
754	311880	894200	2051600	2634010	4271640	4803830		784.889	12892	14566	14963	15692	17388	18027
755	299650	880700	2008450	2601010	4224500	4744250		784.178	13342	14711	15304	16023	17834	18627
756	285930	857750	1955230	2554350	4172670	4701800		783.468	15080	16017	16492	17742	18924	19492
757	272990	835480	1912830	2520980	4112700	4653990		782.758	15410	16574	17295	18312	19919	20152
758	264700	817710	1864000	2477030	4060020	4609540		782.048	12432	14243	14713	15791	17834	18088
759	256420	796760	1818260	2447480	4009220	4547300		781.337	14541	16025	17199	17646	19598	19873
760	246770	785970	1778180	2404950	3931950	4485880		780.627	16252	17385	18319	19539	21107	21866
761	239830	759600	1740020	2364280	3887020	4446930		779.917	16133	17230	18042	19604	21456	21717
762	228660	743480	1687000	2322840	3817970	4377840		779.207	17667	19135	20042	21806	23309	23906
763	220890	726640	1642370	2266880	3741380	4323090		778.497	17272	18658	19787	21568	22950	24089
764	215650	715550	1608700	2232770	3679590	4278820		777.786	18719	20463	21317	22882	24642	25517
765	207330	694180	1554900	2185590	3586790	4201970		777.076	18509	20294	21120	22674	24501	25885
766	202040	676830	1514640	2129030	3521610	4113810		776.366	20509	22369	23450	24840	27115	27989
767	196300	662940	1464850	2075060	3445850	4039500		775.656	21551	22959	24051	25472	27911	28872
768	192070	639870	1421470	2031160	3367610	3940430		774.945	21309	22989	24027	25727	28137	29221
769	184120	620610	1379990	1983460	3271840	3858320		774.235	21255	23086	24089	26246	28214	29889
770	177280	601360	1328230	1919030	3170860	3750500		773.525	23481	25493	26932	28320	31408	32337
771	171960	586480	1276870	1871210	3081670	3651150		772.815	23492	25282	26373	29054	30862	32246
772	165420	572140	1229700	1805780	2992110	3555240		772.105	26458	28303	29822	31845	34426	35708
773	161550	552830	1187980	1751330	2886190	3445100		771.394	29431	31489	33113	35560	37858	39326
774	159570	537470	1145620	1700860	2792140	3340550		770.684	25364	27718	29203	31265	33843	35674
775	152050	519320	1098480	1637000	2695700	3239350		769.974	26871	29896	30688	33524	36251	37396
776	147560	495000	1049790	1583780	2598980	3128100		769.264	25857	28220	30093	32465	35420	37182
777	141120	478800	1013370	1527280	2501530	3003290		768.553	31419	34028	35727	38388	41254	43018
778	135690	458500	961870	1460000	2393410	2886910		767.843	33674	36005	37476	40270	43293	45370
779	129940	441920	921070	1400180	2283080	2773680		767.133	30060	32861	33841	37241	40379	42005
780	125640	426020	881790	1340370	2196660	2666340		766.423	29121	32513	34104	36844	40617	42376
781	120890	410570	839560	1283350	2100900	2539020		765.713	33938	36735	38487	41701	45268	47668
782	117410	390010	799680	1229540	1997990	2417330		765.002	35570	38670	40435	43580	47303	49685
783	113470	375420	753900	1167870	1904820	2316090		764.292	40010	43590	45239	48956	52481	54828
784	107370	356370	723840	1114990	1806250	2213740		763.582	38763	41776	43987	47733	52108	54527
785	104030	342160	681930	1057100	1717650	2091920		762.872	41640	45489	46859	50890	55483	58173
786	97780	324620	646150	1010250	1628680	1972920		762.162	43404	47402	49741	54010	58635	61428
787	93190	310550	616030	957090	1542010	1896670		761.451	45271	48848	51430	55982	60636	63884
788	89060	295750	580040	913410	1466530	1789420		760.741	48695	52241	54675	59705	64294	67635
789	84930	281340	547240	866520	1382080	1695810		760.031	52808	58258	60595	65700	71033	74348
790	80520	270350	524110	827620	1307210	1604100		759.321	51918	55723	59056	64029	69734	73147
791	75750	256180	494620	778810	1231870	1520990		758.61	56472	61172	64409	69883	76178	79445
792	73830	240870	464290	733520	1156580	1419650		757.9	60645	65520	68787	74457	80859	85072
793	70620	229530	440500	692190	1093030	1346340		757.19	63133	68317	71437	77666	84741	88119
794	67080	218500	409600	650340	1029580	1262140		756.48	67165	72508	76172	82486	89830	93800
795	65720	204190	388230	614500	961150	1182380		755.77	71132	77217	81566	88014	96087	100959
796	60310	196120	364800	579470	902870	1113330		755.059	74981	81281	85385	92331	100707	105565
797	57090	184750	342940	544230	853620	1045130		754.349	78457	84920	89011	96711	105973	111064
798	56680	176640	323210	515430	802360	989280		753.639	81134	88469	93077	100643	109625	114539
799	52930	165890	307300	488320	754760	928120		752.929	88863	96749	101128	109576	119062	124752
800	50540	154690	286420	461680	710970	870780		752.218	87743	94810	99395	108172	117484	123754
801	47650	145440	267110	426910	662660	813440		751.508	94010	101543	107410	116026	126377	133441
802	45130	137510	252360	400470	617510	757890		750.798	98211	106355	112696	122068	133248	139735
803	42880	130470	237000	376420	568520	702780		750.088	104188	112641	118181	129243	140899	147377
804	41040	122810	222580	355760	543350	663160		749.378	109028	119222	124503	136094	148564	156441
805	39490	117450	208740	335980	504140	615890		748.667	112881	122266	128259	140192	153577	159976
806	37390	108600	194020	312450	471660	578560		747.957	117655	128767	135089	147278	161640	168427
807	35990	102890	185920	292090	441720	539450		747.247	125233	136263	142496	155316	169461	177363
808	33360	97430	169290	276240	409420	498710		746.537	131770	143570	150770	163837	178757	187595
809	30740	92180	158430	255570	379660	462290		745.826	138268	150755	158056	172696	188287	196329
810	29920	86380	151220	239920	351480	437020		745.116	147136	160838	169058	182627	199764	208446
811	28920	79020	140780	228070	336280	401890		744.406	152207	165504	173862	189361	206125	215241
812	25820	74050	131270	212610	310040	376500		743.696	161691	176748	185924	203008	220845	230718
813	25100	70920	123910	198660	287190	350230		742.986	170249	184804	194928	211344	229873	240733
814	24200	66240	114230	184200	267900	326140		742.275	177704	193668	203759	220903	240719	252506
815	23580	63100	104730	169460	250480	298950		741.565	187501	203190	214117	232856	253473	264798
816	22000	57950	98900	156550	229370	278540		740.855	196849	214009	225779	245901	267868	280869
817	20640	54890	93250	149340	213950	261280		740.145	205811	225739	236824	258801	283514	294859
818	19370	51460	86720	139620	199320	239580		739.434	221037	240939	253933	276043	301212	315016
819	19620	47180	79420	130040	184350	221220		738.724	236419	256846	270667	294473	320501	334793
820	17240	44270	74970	117610	168300	202820		738.014	253043	275558	289318	315566	342200	356517
821	16040	39790	68290	108830	155350	186910		737.304	267525	292218	306651	333961	364433	379941
822	15520	37220	63900	101450	144810	170960		736.594	286086	309945	327022	355493	387043	404560
823	14570	36270	59050	92070	131740	159300		735.883	305227	332465	349858	379918	414652	432376
824	13310	33540	54380	85860	121420	146600		735.173	324289	353626	370905	402790	436982	455652
825	12910	31150	50360	79890	111680	134790		734.463	343399	373433	392663	426500	464382	483597
826	12690	29220	46090	73520	101010	119600		733.753	364405	396918	417669	452358	492251	512178
827	11740	27330	42920	66820	92990	112030		733.042	383137	417584	438091	475486	519121	540058
828	11020	24330	38330	61780	82570	100080		732.332	409908	445924	468567	509874	552469	576424
829	9890	22690	35090	54920	76350	90080		731.622	428531	468319	490842	533684	578964	605310
830	9010	20590	33290	50840	68180	82360		730.912	458568	499603	523704	568350	619064	641741
831	8950	19390	29790	46750	62690	73460		730.202	486496	529702	555247	604862	655450	680758
832	8460	16960	26130	41860	55470	66570		729.491	513496	559668	585150	637678	689288	717140
833	7490	14990	23760	37240	49930	60440		728.781	536926	583209	612508	664552	721663	749452
834	7460	14160	22660	33440	45010	51980		728.071	566429	616736	645847	702413	762281	789357
835	6300	13280	19240	30230	38430	47840		727.361	593313	645869	676807	735522	796007	823751
836	6330	12410	17720	27400	36720	42270		726.65	627922	681444	715189	774165	839818	870815
837	5880	11300	16580	23580	32340	37510		725.94	658872	715179	750777	810544	880239	911568
838	5690	9770	14620	21700	28370	33170		725.23	692249	753012	789702	854490	925959	957999
839	5210	9470	12750	19270	25440	29030		724.52	730504	795827	831755	901207	973140	1008300
840	4770	8310	11500	17240	22860	25820		723.81	766566	831897	871525	945214	1021530	1055330
841	4390	7670	10710	15580	18160	22110		723.099	801506	869681	909245	986520	1066000	1102930
842	4050	6720	9580	13630	17310	18920		722.389	837831	909174	952766	1028410	1111940	1149360
843	3800	6510	8500	11900	15100	17660		721.679	875792	947830	992237	1073270	1159180	1194730
844	3610	5840	8050	10790	13930	15420		720.969	911067	987797	1034750	1118470	1208170	1245710
845	3270	5270	6690	9170	12160	13230		720.259	953052	1035370	1082440	1169790	1263390	1303160
846	3430	5060	6610	9060	10460	12040		719.548	996538	1081070	1130940	1218760	1316800	1355620
847	3120	4980	5720	7920	9450	10820		718.838	1045260	1131830	1181900	1277450	1378680	1417970
848	3110	4660	5440	7590	8720	9200		718.128	1084540	1174970	1227420	1324280	1428070	1470610
849	3040	4130	5500	6050	7300	7750		717.418	1133750	1228640	1284940	1383530	1489970	1532760
850	2910	4000	5070	6070	6800	7620		716.707	1185460	1285820	1340690	1444640	1553950	1599360
								715.997	1229240	1332180	1388860	1498360	1608520	1652350
								715.287	1280960	1387660	1445380	1558280	1675350	1717100
								714.577	1329660	1440100	1499950	1612560	1734230	1779300
								713.867	1380620	1494110	1554950	1673530	1796060	1840890
								713.156	1430660	1548120	1609930	1730620	1855850	1901370
								712.446	1483420	1602740	1667210	1793960	1924850	1966540
								711.736	1535880	1658630	1725980	1855510	1985520	2029200
								711.026	1589590	1713240	1785040	1915860	2050440	2093090
								710.315	1642000	1770600	1839800	1973800	2115350	2153910
								709.605	1684550	1817630	1884320	2021170	2160700	2199590
								708.895	1718530	1853780	1924500	2059230	2198950	2238860
								708.185	1754960	1891250	1962990	2096590	2237330	2273620
								707.475	1795630	1933110	2001930	2142150	2279250	2315090
								706.764	1827470	1965850	2035610	2169640	2316380	2349910
								706.054	1866170	2003600	2071590	2205720	2350940	2380500
								705.344	1885490	2027700	2093910	2231940	2371300	2401510
								704.634	1903730	2044300	2107940	2241790	2383320	2409200
								703.923	1914970	2054390	2118550	2249190	2385670	2410950
								703.213	1912270	2048370	2106680	2237990	2373230	2394300
								702.503	1908220	2041690	2103180	2231980	2359200	2379100
								701.793	1898410	2028710	2087270	2210450	2339930	2355790
								701.083	1891530	2019450	2073080	2192760	2318150	2333760
								700.372	1869120	1992730	2045450	2160370	2284080	2294890
								699.662	1844340	1961170	2013620	2124450	2242230	2253800
								698.952	1812100	1928480	1975720	2083920	2198120	2203250
								698.242	1778640	1889380	1934620	2036100	2147000	2152040
								697.531	1742550	1852170	1894520	1993290	2095840	2098940
								696.821	1700120	1804120	1843590	1943050	2038280	2042450
								696.111	1660380	1760080	1794970	1888770	1986310	1985510
								695.401	1617020	1713930	1747740	1835930	1927660	1926830
								694.691	1577780	1671460	1701380	1784360	1871190	1870670
								693.98	1542970	1628420	1659090	1737940	1822690	1818750
								693.27	1500040	1583090	1610350	1684540	1764240	1761470
								692.56	1455240	1534550	1561250	1635050	1711540	1706020
								691.85	1418760	1493330	1516620	1583910	1658720	1653520
								691.139	1369320	1440650	1462430	1528760	1599100	1591690
								690.429	1324400	1392370	1411520	1476340	1539550	1534500
								689.719	1277200	1340840	1359540	1419800	1483710	1474230
								689.009	1238000	1297910	1313440	1369740	1430560	1422380
								688.299	1192920	1251270	1265450	1321370	1377160	1370740
								687.588	1148310	1203320	1217620	1269130	1324570	1314000
								686.878	1099050	1152570	1166780	1212760	1264470	1259410
								686.168	1056110	1105980	1117360	1161430	1212150	1206310
								685.458	1012780	1057250	1068430	1111550	1158470	1149940
								684.748	958870	1004060	1011920	1052360	1098100	1090360
								684.037	917598	961064	968594	1007230	1049290	1042200
								683.327	872299	912044	918979	954931	996846	988466
								682.617	827480	866529	873193	907338	946583	937045
								681.907	786845	821254	828003	860233	896095	889542
								681.196	742265	775346	781033	811161	844926	838748
								680.486	704171	733394	740252	769530	800755	792782
								679.776	665603	694453	697502	724251	756337	748919
								679.066	639279	665955	670361	696112	723118	717575
								678.356	598555	625043	628828	653161	678546	673016
								677.645	563203	584508	588288	610435	637861	631897
								676.935	526580	549366	552445	573374	595181	591722
								676.225	496980	518457	521142	541057	563791	559729
								675.515	470538	489847	492984	511825	531750	527895
								674.804	444903	463989	466710	484841	502947	499348
								674.094	421755	438297	442098	459013	475661	472269
								673.384	395228	410479	413756	428897	447480	442968
								672.674	375650	390618	392727	408248	423268	420193
								671.964	352663	367512	368622	382977	398750	393794
								671.253	333738	346369	349258	362097	377594	373436
								670.543	316366	328438	330875	343831	356727	354571
								669.833	295817	308748	310906	321582	335340	332574
								669.123	282301	293822	295248	307681	319609	317382
								668.412	268893	277142	281319	291060	302603	299822
								667.702	248298	259354	259844	269128	280960	279189
								666.992	239051	248304	250227	259671	268927	266754
								666.282	225289	234019	235033	244364	253149	252061
								665.572	211472	220308	221343	230495	239648	236345
								664.861	197797	206539	207381	215194	224131	222074
								664.151	187622	195724	196085	203392	211645	210002
								663.441	175327	182531	183291	189771	198039	195926
								662.731	168401	174615	176104	182164	189651	187690
								662.02	156748	163804	164309	170715	177736	176388
								661.31	145410	151469	152460	158339	164535	162977
								660.6	139709	145580	146421	151569	158088	156789
								659.89	130958	136939	137123	142563	148633	146810
								659.18	123532	127376	128581	133702	139317	138102
								658.469	117737	122161	123007	127948	133603	131981
								657.759	109680	114737	114596	119303	124290	123327
								657.049	103833	107124	108470	112801	117094	115625
								656.339	97540	101583	102571	105534	110026	108152
								655.629	93048	96395	97526	100891	105167	104217
								654.918	84000	86979	87608	90649	95190	94526
								654.208	79466	82925	83695	86853	90629	89363
								653.498	75824	79666	79923	82056	86197	85715
								652.788	73009	76136	76520	79051	82818	81558
								652.077	66987	70322	70453	72799	76429	76224
								651.367	64585	67631	67703	70069	73305	73194
								650.657	60940	63955	63957	66564	69562	68883
								649.947	56085	58686	58855	61465	63697	63574
								649.237	54317	56782	56500	58899	61663	61422
								648.526	51517	53878	53772	56242	58868	58420
								647.816	47981	51036	51778	52950	55281	54534
								647.106	50326	52182	52172	54214	56532	55826
								646.396	44730	46063	46749	48127	50852	50543
								645.685	42449	44791	44675	46364	48043	47632
								644.975	41113	42532	42702	44453	47164	46757
								644.265	39505	41021	42168	43450	45143	44123
								643.555	37458	39279	39972	41062	43162	42629
								642.845	35372	37620	38125	38762	40400	40218
								642.134	30719	32187	33063	34142	35787	35641
								641.424	33090	34784	35074	36332	37679	37648
								640.714	30094	30964	31605	32898	33838	33595
								640.004	27668	29007	29593	30964	32488	31886
								639.293	27629	28623	29485	30427	31569	31730
								638.583	26809	27792	28635	29755	31197	30770
								637.873	22920	24544	24939	25618	26769	26861
								637.163	24052	25357	25982	26676	27676	27772
								636.453	23599	24319	25095	26291	27456	27136
								635.742	21936	23265	23371	24458	25368	25344
								635.032	20245	21186	21805	22718	23317	23237
								634.322	22185	23019	23284	23956	25221	25194
								633.612	18284	19060	19461	20225	21372	21033
								632.901	18485	19280	19727	20588	21122	21290
								632.191	18556	19246	19810	20730	21598	21400
								631.481	18115	19351	19619	20533	21232	20859
								630.771	16018	17043	17557	18261	18757	18720
								630.061	15112	15955	16286	16837	17858	17507
								629.35	17261	17535	18179	18766	19699	19633
								628.64	14781	16053	16207	16852	17866	17426
								627.93	14149	15170	15299	15774	16642	16907
								627.22	13603	14386	14626	15542	16176	16164
								626.509	13908	14789	15217	15849	16359	16813
								625.799	12220	13250	12911	13739	14522	14977
								625.089	11967	12764	13177	13701	14389	14277
								624.379	11951	12605	13235	13789	14315	14217
								623.669	11488	11934	12408	13151	13800	13327
								622.958	13300	14251	14674	15018	15350	14976
								622.248	11877	12751	12786	13355	13922	14256
								621.538	10306	10895	11144	12097	12233	12353
								620.828	9456	10502	10962	11334	11847	11724
								620.117	10429	11011	11438	11685	12371	12217
								619.407	7707	8500	8790	9330	9882	9467
								618.697	9912	10290	10723	10840	11523	11448
								617.987	11315	11724	11975	12524	12571	13108
								617.277	10132	10867	11440	11608	12965	12508
								616.566	10140	10958	11008	11325	12397	12141
								615.856	7402	7628	7783	8684	8990	8787
								615.146	9105	9699	9947	10226	10586	10717
								614.436	6941	7629	8103	8735	8959	9002
								613.726	9346	10199	10224	10785	11035	11121
								613.015	7615	8466	8738	9108	9725	9730
								612.305	5971	7001	7201	7203	7934	7717
								611.595	9514	10353	10404	11050	11392	11025
								610.885	9785	10604	10830	10868	11286	11528
								610.174	10095	10913	11128	11506	12082	11891
								609.464	8580	9737	9914	9988	10697	10591
								608.754	8202	9343	9031	9877	10345	10381
								608.044	9950	10247	10639	10844	11202	11292
								607.334	6698	7446	7732	8103	8304	8468
								606.623	7709	7900	8403	8873	9264	9166
								605.913	8410	8569	8727	9222	9567	9680
								605.203	7472	8223	8245	8711	9182	9418
								604.493	7128	8297	8002	8414	9089	8953
								603.782	7212	8086	8571	8549	9361	9003
								603.072	8593	9218	9497	9997	10589	10336
								602.362	7460	7864	7836	8442	8686	8456
								601.652	8181	8742	8581	9010	9326	9656
								600.942	7174	7626	7933	8160	8542	8789
								600.231	9477	9529	9990	10442	10633	10568
								599.521	5467	6403	6468	6754	7231	7098
								598.811	7550	8171	8299	8449	8703	8870
								598.101	5457	6322	6608	6714	6957	6897
								597.39	8161	8435	8633	9256	9564	9042
								596.68	5948	6481	7093	7209	7631	7505
								595.97	7713	8142	8237	8458	9119	8651
								595.26	4121	4523	4858	4779	5463	5151
								594.55	7047	7557	7932	7873	8292	7802
								593.839	6532	7032	7108	7394	8011	7717
								593.129	7141	7945	7833	8218	8734	8738
								592.419	6004	6604	6646	6939	6871	6999
								591.709	6079	6160	6440	6776	7148	6965
								590.998	7100	7377	7729	7883	8559	8404
								590.288	7006	7614	7798	8253	8280	8426
								589.578	6432	6830	6981	7062	7813	7513
								588.868	5445	5937	6323	6726	6930	6785
								588.158	5139	5639	5993	5666	6216	6428
								587.447	5858	6421	6442	6704	6947	7185
								586.737	4614	5401	5464	5723	6230	6037
								586.027	5180	5646	5833	5848	6250	6458
								585.317	5448	5836	6158	6273	6939	6753
								584.606	4815	5382	5377	5417	6169	5884
								583.896	7706	7874	8358	8276	9077	8538
								583.186	4331	5066	5357	5370	6201	6023
								582.476	4917	5626	5707	6099	6204	6401
								581.766	6118	6472	6817	6823	7399	7120
								581.055	6470	6766	7080	7282	7506	7315
								580.345	5808	6216	6358	6470	6751	6511
								579.635	7351	7738	7810	7952	8410	8507
								578.925	6258	6542	7149	6696	7287	6937
								578.215	4674	5030	5273	5185	5155	5669
								577.504	4434	4841	5201	4655	5366	4965
								576.794	4742	5542	5383	5826	5651	5678
								576.084	6856	7577	7747	7712	8358	8203
								575.374	4467	5714	5139	5415	5617	5545
								574.663	4011	4153	4747	4476	4671	4999
								573.953	4676	5445	4771	5450	5714	5383
								573.243	4872	5311	5587	5667	5720	5961
								572.533	4014	5064	4984	5110	5191	5285
								571.823	2435	2532	2779	2652	3003	3120
								571.112	2748	2966	3317	3403	3529	3349
								570.402	2652	2487	3192	3173	3357	3245
								569.692	5359	5996	6025	6117	6425	6474
								568.982	4267	4607	5035	5149	5172	5032
								568.271	3785	4178	4457	4581	4482	4589
								567.561	2771	2949	3588	3541	3676	3739
								566.851	3022	3381	3754	3921	4320	4184
								566.141	5664	5766	5921	6144	6201	6212
								565.431	4942	5188	5666	5665	5573	5738
								564.72	6519	7032	7132	7276	7209	7260
								564.01	5050	5285	5568	5743	5850	5965
								563.3	3013	3742	3702	3608	3927	4009
								562.59	2785	3569	3613	3526	4234	3625
								561.879	4472	4567	4636	5010	5180	5145
								561.169	2527	2806	2786	3425	3485	3258
								560.459	4011	4209	4266	4337	4843	4639
								559.749	3555	3412	4061	4043	3851	3944
								559.039	4332	4800	4686	4869	5176	5490
								558.328	3969	4526	4779	4830	5008	5230
								557.618	4330	4506	4481	4768	5007	4963
								556.908	2119	2302	2323	2527	2481	2539
								556.198	5186	5430	5434	5530	5864	5860
								555.487	3081	3834	3595	3634	3765	3767
								554.777	3860	4408	4438	4382	4632	4615
								554.067	5370	5700	5639	5772	6011	6113
								553.357	3854	4551	4595	4149	4853	4729
								552.647	2201	2792	2838	2947	3185	2952
								551.936	3855	4020	4085	4156	4087	4076
								551.226	3178	3621	3415	3687	3925	3553
								550.516	4124	4364	4283	4553	4893	4825
								549.806	2407	3005	3039	3342	3535	3369
								549.096	1768	1831	2000	2198	2171	2178
								548.385	2467	2612	3349	2855	3454	3121
								547.675	2935	3208	3133	3420	3511	3833
								546.965	3845	4308	4413	4518	4972	4588
								546.255	2904	3341	3388	3864	3947	3828
								545.544	4277	4598	4778	4671	4920	4829
								544.834	3465	4169	3889	4076	4274	3898
								544.124	1447	1533	1607	1549	1793	1684
								543.414	1259	1563	1921	1841	1937	1920
								542.704	2952	2919	2790	2810	3084	3096
								541.993	2190	2413	2248	2729	2320	2611
								541.283	1419	1743	1852	2030	2013	2090
								540.573	2184	2858	2417	2589	2691	2872
								539.863	3833	4209	4372	4218	4165	4310
								539.152	2574	2952	2981	3263	2990	3188
								538.442	3740	3666	3758	3718	3730	3835
								537.732	1906	1965	1940	2086	2267	2327
								537.022	2268	2493	2660	2485	2674	2499
								536.312	2826	2975	2960	3410	3299	3512
								535.601	1654	1948	1691	1943	1918	1882
								534.891	3329	3642	3473	3529	3924	3606
								534.181	1301	1096	1173	1654	1361	1981
								533.471	2074	1997	2464	2490	2275	2193
								532.76	2157	2075	2280	2349	2110	2388
								532.05	2612	2678	2974	2984	3102	3070
								531.34	2347	2262	2148	2453	2595	2372
								530.63	2438	2607	2302	2612	2414	2512
								529.92	3769	3967	3873	4068	4289	3822
								529.209	1173	1124	1307	1277	1410	1138
								528.499	3709	3566	4064	4211	4186	3961
								527.789	486	1011	833	838	1239	930
								527.079	1897	2493	2544	2382	2594	2584
								526.368	3776	4500	4016	4288	4048	3976
								525.658	1421	1884	1878	2067	1831	1622
								524.948	1858	1755	2082	2061	2505	2405
								524.238	2818	3031	3119	3255	2947	3099
								523.528	2094	2010	2141	2036	2133	2513
								522.817	2943	3022	3354	3057	3567	3402
								522.107	1823	2043	2054	2192	2426	2049
								521.397	3120	2908	3207	2913	3100	3073
								520.687	3555	3639	4122	4172	4041	3992
								519.976	649	695	534	674	857	620
								519.266	3274	3016	3173	3094	3362	3130
								518.556	1995	2638	2470	2327	2494	2367
								517.846	1631	2047	1934	2264	2251	2255
								517.136	3921	4708	4479	4902	4631	4667
								516.425	3446	3896	4026	4194	4104	4205
								515.715	3306	3687	3676	3676	3805	3429
								515.005	2514	2602	2783	2623	2791	2839
								514.295	2150	2314	2257	2568	2702	2335
								513.585	2485	3206	2661	2632	2903	2993
								512.874	2567	2750	3052	3109	3058	3100
								512.164	994	1245	1224	1790	1587	1533
								511.454	5200	5401	5367	5329	5297	5385
								510.744	1113	1305	1365	1439	1227	1755
								510.033	1742	1936	2084	2272	2112	2405
								509.323	1506	1674	1548	1965	1896	1585
								508.613	205	348	458	704	564	483
								507.903	3469	3773	3665	3749	3951	3977
								507.193	-927	-717	-521	-424	-394	-622
								506.482	1734	1435	1863	1841	1700	1763
								505.772	4576	4942	4827	4484	5068	4909
								505.062	1078	919	1428	1502	1609	1435
								504.352	1820	2213	2643	2263	2112	2387
								503.641	1904	1969	2181	1824	1878	2190
								502.931	2164	2523	2556	2795	2739	2573
								502.221	1341	1589	1641	1637	1783	1851
								501.511	1959	2067	2166	2216	2228	1861
								500.801	-139	-113	247	-19	-18	0
								500.09	2803	2751	3037	3122	2971	3334
								499.38	2820	3243	3137	3016	3392	3384
								498.67	2709	3003	3244	3183	3446	3293
								497.96	2652	2780	2520	2833	3131	2794
								497.249	1155	1176	1350	1589	1679	1477
								496.539	1307	1556	1988	2000	1832	1785
								495.829	362	46	301	602	567	481
								495.119	1154	1379	1262	1438	1212	1420
								494.409	1487	1906	1772	1918	2079	1996
								493.698	1570	1770	1580	1596	1557	1609
								492.988	1472	1558	1722	2131	2191	1719
								492.278	1146	1560	1450	1463	1791	1583
								491.568	2255	2614	2399	2408	2657	2684
								490.857	1477	1986	1691	2179	2056	1837
								490.147	1842	2193	2282	2401	2269	2381
								489.437	847	779	805	1092	1270	1174
								488.727	3641	3641	3701	3889	4221	3765
								488.017	919	1285	1318	1281	1228	1258
								487.306	408	444	319	514	683	459
								486.596	2088	2339	2709	2640	2545	2542
								485.886	2639	2686	2888	2861	3035	2761
								485.176	1482	2137	2292	2148	2621	1975
								484.465	64	339	724	377	650	445
								483.755	81	-178	397	104	222	78
								483.045	1737	2430	2252	1995	2233	2281
								482.335	637	967	1507	1333	1273	972
								481.625	1653	2245	2667	2200	2303	1846
								480.914	531	979	1116	1066	906	915
								480.204	2696	2851	2922	2844	3019	2975
								479.494	1762	1503	1828	1708	1643	1882
								478.784	1363	1479	1678	1611	1661	1826
								478.074	3275	3526	3875	3869	3976	3447
								477.363	1804	2230	2041	1990	2127	2161
								476.653	454	824	911	1072	1051	717
								475.943	1115	1017	1506	1312	1615	1235
								475.233	1232	1960	1593	1761	1692	1795
								474.522	1137	1006	844	1119	1365	1056
								473.812	1053	1563	1384	1892	1787	1689
								473.102	1613	1738	1479	1622	2087	1857
								472.392	2729	2766	3289	3377	3470	3204
								471.682	3766	3773	4088	3858	4079	4088
								470.971	-394	153	-50	-114	373	172
								470.261	3062	3384	3433	3419	3566	3758
								469.551	1002	1276	1357	1155	1169	1113
								468.841	363	744	267	692	547	741
								468.13	1316	1543	1578	1745	1726	1803
								467.42	-282	235	416	188	265	-8
								466.71	2700	3141	3341	3003	3209	3359
								466	1273	1357	1298	1435	1672	1176
								465.29	2231	2387	2561	2727	2675	2760
								464.579	1947	1987	2108	2027	2059	1895
								463.869	2205	2474	2498	2639	2501	2634
								463.159	2246	2856	2915	2619	2933	3115
								462.449	2352	2851	2989	2615	2810	2947
								461.738	1671	2007	2007	2422	2184	2390
								461.028	2161	2119	2460	2610	2328	2611
								460.318	4473	4861	5054	4829	5062	5153
								459.608	3316	3897	4024	3983	3966	3821
								458.898	1002	1333	1447	1309	1634	1205
								458.187	3316	3397	3624	3415	3596	3479
								457.477	880	985	1177	1291	1217	806
								456.767	883	907	941	1110	861	1300
								456.057	2518	2707	2886	2798	2848	2948
								455.346	3753	3727	4006	3972	3812	3957
								454.636	974	961	1376	1241	1487	1416
								453.926	415	754	1032	830	868	852
								453.216	3970	3760	3859	3736	3984	3856
								452.506	648	774	1014	1128	1144	927
								451.795	800	1346	1366	1418	1252	1496
								451.085	2215	2471	2430	2566	2710	2577
								450.375	2814	2753	3034	2824	3238	2943
								449.665	-20	286	237	322	517	561
								448.954	730	1000	1296	863	952	1110
								448.244	1644	1437	1763	1653	1989	1818
								447.534	426	1059	1123	864	1021	944
								446.824	3760	3802	3608	4087	4096	3968
								446.114	2042	1913	1973	2034	2351	2106
								445.403	1852	1935	2216	1961	2180	2001
								444.693	-482	-192	-235	-231	-187	-202
								443.983	3866	4017	4293	3924	4139	4188
								443.273	4242	4384	4106	4289	4485	4236
								442.562	2730	3577	3048	3403	3460	3210
								441.852	2031	2347	2676	2616	2518	2549
								441.142	-426	-76	-148	96	-69	-74
								440.432	2468	2617	2916	2644	2900	2694
								439.722	2049	2274	1971	2619	2224	2236
								439.011	489	856	988	898	970	976
								438.301	2585	3089	3001	2994	3057	3245
								437.591	1482	2124	2099	2321	2347	2384
								436.881	2078	2102	1866	2167	2278	2079
								436.171	1798	2497	2504	2387	2176	2219
								435.46	1518	1257	1402	1799	1739	1625
								434.75	1563	1311	1950	1657	1959	1883
								434.04	2436	2267	2657	2495	2570	2652
								433.33	-1388	-1187	-1083	-1376	-878	-1164
								432.619	1721	1970	1651	2167	1996	1922
								431.909	2755	2983	3282	3340	3071	3285
								431.199	2284	2356	2197	2226	2660	2473
								430.489	1020	1175	1218	1315	1078	1307
								429.779	2084	2165	2569	2530	2664	2462
								429.068	2399	2670	2669	2830	2790	2928
								428.358	761	842	903	928	989	1087
								427.648	1221	1715	1735	1655	1563	1640
								426.938	1504	1834	1661	1895	2117	1776
								426.227	816	927	956	930	956	965
								425.517	1837	1939	2173	1708	2272	1733
								424.807	2420	2697	2662	2452	2669	2652
								424.097	544	1099	919	1444	1060	970
								423.387	1240	1403	1460	1396	1839	1809
								422.676	1232	1366	1435	1501	1183	1058
								421.966	3096	2963	3059	3190	3531	3080
								421.256	1171	1692	1777	1388	1593	1642
								420.546	3209	3342	3548	3510	3448	3485
								419.835	927	1128	1102	1449	1329	1406
								419.125	1730	1972	2132	2429	2452	2238
								418.415	-429	159	-100	197	113	59
								417.705	2891	2952	3015	3163	3440	3224
								416.995	2411	2324	2257	2300	2456	2350
								416.284	463	562	571	548	878	594
								415.574	1170	1786	1633	1749	1767	1810
								414.864	570	619	903	1289	1342	1117
								414.154	1887	2074	2024	2361	2165	2104
								413.443	2334	2823	2656	2540	2738	2609
								412.733	241	671	828	762	710	922
								412.023	1254	1624	1513	1741	1364	1291
								411.313	2023	2708	2109	2835	2606	2664
								410.603	2350	2607	2266	2559	2648	2660
								409.892	2833	3127	3570	3470	3297	3201
								409.182	3585	3728	3518	3740	3896	3886
								408.472	2917	3263	3442	3448	3422	3297
								407.762	790	1350	1292	1130	1321	1419
								407.051	3203	3338	3878	3597	3748	3543
								406.341	2329	2504	2248	2400	2257	2239
								405.631	907	1383	940	928	1311	1407
								404.921	1761	2028	1884	1924	2239	2146
								404.211	1264	1706	1500	1403	1831	1774
								403.5	548	665	656	800	976	881
								402.79	1394	1396	1594	1589	1819	1536
								402.08	1074	1133	1339	1399	1327	1327
								401.37	2908	3201	3304	2996	3129	2805
								400.66	813	1074	1405	1422	1157	1277
								399.949	-17	321	387	256	222	408
								399.239	910	985	1398	1165	1330	1129
								398.529	2926	3345	3359	3558	3359	3351
								397.819	1442	1326	1421	1718	1465	1364
								397.108	639	1302	1293	1129	1322	1615
								396.398	3278	3533	3683	3822	3753	3667
								395.688	2903	3433	3230	2860	3265	3312
								394.978	1182	1516	1957	1410	1798	1549
								394.268	2447	2906	2983	2832	3162	2976
								393.557	2414	2544	2529	2846	2607	2646
								392.847	1480	1367	1747	1601	1524	1621
								392.137	-450	-330	-327	-63	165	-163
								391.427	1428	2061	1912	1577	2301	1967
								390.716	2981	3089	3128	2864	3219	2949
								390.006	1623	2140	2126	2296	2060	2028
								389.296	2395	3013	2731	2738	2884	2782
								388.586	1975	2269	2579	2440	2412	2402
								387.876	4058	4200	4290	4370	4265	4189
								387.165	3337	3764	3414	3608	4044	3599
								386.455	2375	2395	2402	2354	2615	2462
								385.745	1881	2221	2204	1955	2337	2155
								385.035	1864	2346	2560	2279	2600	2942
								384.324	1000	1571	1723	1235	1458	1743
								383.614	3609	3818	3802	3871	3939	3923
								382.904	52	301	345	525	418	531
								382.194	1532	1645	1945	1486	1729	1935
								381.484	176	555	541	774	676	321
								380.773	1819	1675	2168	1896	2002	2004
								380.063	1443	2349	2402	2046	2210	1915
								379.353	78	364	178	347	66	197
								378.643	2726	2805	3132	2891	2908	3219
								377.932	1266	1124	1111	1484	1541	1358
								377.222	1757	1857	1992	1810	1931	2223
								376.512	1887	2244	2007	2028	2468	2003
								375.802	-58	-201	43	-78	362	248
								375.092	699	1051	858	1022	574	1042
								374.381	2729	3060	3248	3097	3281	3034
								373.671	1638	1675	1747	2027	1896	2085
								372.961	1582	2062	2201	2442	2211	2101
								372.251	2430	2819	2971	2705	2917	2815
								371.541	1900	2250	2474	2623	2224	2398
								370.83	416	1090	585	752	862	687
								370.12	474	1060	838	896	903	660
								369.41	1035	1343	1493	1092	1106	1109
								368.7	2937	2738	3107	3080	3312	3273
								367.989	1472	2042	2027	1895	2090	1787
								367.279	4116	4671	4259	4602	4864	4553
								366.569	2147	2206	2331	2425	2371	2368
								365.859	2002	2760	2925	2668	2824	2803
								365.149	2233	2406	2917	2767	2698	2510
								364.438	520	695	1019	1186	1131	1538
								363.728	-108	479	353	296	735	646
								363.018	215	300	-257	-35	-35	105
								362.308	6	267	544	536	470	550
								361.597	1171	1402	1490	1700	1750	1468
								360.887	3105	3421	3579	3926	3853	3712
								360.177	562	829	1188	1356	1237	761
								359.467	2657	2822	3237	3046	3428	3393
								358.757	2099	2062	2296	1761	2091	2074
								358.046	1190	1211	1725	1519	1613	1501
								357.336	1276	1154	1293	1406	1462	1375
								356.626	-11	489	407	395	827	352
								355.916	3230	3254	3648	3519	3699	3751
								355.205	3143	3247	3604	3260	3395	3516
								354.495	747	1199	1331	1125	1256	1066
								353.785	2437	2578	2795	3293	3141	2971
								353.075	1014	1167	1143	1325	1727	1150
								352.365	2090	2466	2178	2547	2743	2100
								351.654	1641	1831	2009	1846	1870	1921
								350.944	376	810	500	491	970	539
								350.234	2497	3463	3472	3414	2925	3186
								349.524	621	921	848	534	1031	928
								348.813	1002	1143	1230	1108	983	877
								348.103	1796	1892	2186	1905	2079	1759
								347.393	-161	31	109	113	-132	-62
								346.683	1012	1512	1850	1887	2040	1624
								345.973	580	1128	1209	1235	1122	1185
								345.262	960	1262	1251	1323	1239	1294
								344.552	-638	-399	-342	-156	-99	-239
								343.842	2253	2176	2034	2647	2724	2432
								343.132	1859	2226	2330	2394	2490	2219
								342.421	1139	1463	1234	1541	1567	1446
								341.711	2524	2713	2934	2789	3005	2959
								341.001	3976	4154	4011	4378	4513	4321
								340.291	1982	2446	2543	2249	2051	2128
								339.581	2172	2738	2738	2715	2700	2782
								338.87	1086	1368	942	1192	1464	1146
								338.16	644	912	787	900	1080	841
								337.45	2024	2405	2493	2735	2683	2772
								336.74	2510	3027	2935	2622	2831	2451
								336.029	-304	-265	-195	-289	152	-125
								335.319	758	1051	693	697	765	708
								334.609	590	944	1231	984	1167	755
								333.899	2182	2765	2108	2339	2537	2158
								333.189	1555	1555	1919	2033	2112	1872
								332.478	653	653	1202	967	627	712
								331.768	1647	1902	1941	1883	1732	1833
								331.058	640	912	979	722	980	748
								330.348	1216	1614	1642	1734	1816	1612
								329.638	1558	1946	1911	1938	2079	2007
								328.927	-869	-507	-477	-302	-148	-451
								328.217	386	715	740	845	706	759
								327.507	-833	-481	-715	-658	-467	-346
								326.797	3296	3995	3266	3590	3449	3441
								326.086	1278	1485	1225	1483	1646	1541
								325.376	2192	2158	2783	2545	2379	2257
								324.666	508	394	746	932	725	704
								323.956	1340	1742	1784	1461	1417	1700
								323.246	1784	2325	2109	2306	2320	2070
								322.535	4803	4617	4951	4833	4868	5101
								321.825	4530	5048	5051	4850	4894	4854
								321.115	2235	2673	2397	2787	2633	2302
								320.405	2988	3198	3282	3321	3254	3432
								319.694	1729	1848	1797	2172	2022	1943
								318.984	131	736	595	908	754	691
								318.274	3356	3864	4015	4000	4146	3691
								317.564	1600	2009	1808	1958	2239	2182
								316.854	964	1295	1406	1323	1331	1271
								316.143	811	924	937	912	1286	891
								315.433	3664	3817	4078	3677	3901	3934
								314.723	3336	3690	3853	3529	3695	3591
								314.013	2183	2025	2229	2016	2227	1998
								313.302	2148	2494	2563	2417	2345	2410
								312.592	56	205	805	479	931	365
								311.882	2097	2457	2238	2457	2357	2473
								311.172	-963	-501	-656	-597	-458	-415
								310.462	-147	-46	76	362	201	-51
								309.751	1893	2241	2173	2166	2243	2155
								309.041	-31	239	312	-95	551	210
								308.331	1645	1570	1857	1742	1907	1911
								307.621	1280	1297	1664	1295	1560	1435
								306.91	-289	111	49	-30	250	11
								306.2	120	483	417	549	438	498
								305.49	258	284	500	682	607	613
								304.78	2310	2852	2604	2359	2588	2316
								304.07	155	480	396	241	442	537
								303.359	1427	1784	1677	1819	1931	1867
								302.649	1213	1776	1802	1929	1952	1577
								301.939	1387	1584	1616	1551	1675	1615
								301.229	2611	2769	2910	3095	3019	2834
								300.519	-196	53	96	273	468	401
								299.808	2378	2759	2756	2599	2772	2569
								299.098	2152	2178	2155	1843	2159	2314
								298.388	2411	2607	2945	2879	2818	2586
								297.678	1729	1936	2069	2273	2205	2116
								296.967	1577	1716	1705	1466	1682	1707
								296.257	32	71	586	570	711	410
								295.547	-963	-433	-803	-303	-757	-591
								294.837	2792	3313	3132	3364	3500	3444
								294.127	1997	2216	2168	2499	2234	2366
								293.416	2876	2850	2992	2800	2793	2949
								292.706	-1233	-1164	-1147	-1139	-1037	-1019
								291.996	1178	1435	1390	1499	1336	1292
								291.286	2046	2083	2332	2482	2283	2407
								290.575	3102	2921	2940	3149	2947	3048
								289.865	2486	2523	2683	3121	2874	2879
								289.155	2023	2339	2655	2484	2472	2245
								288.445	2595	2950	2835	3205	3082	2788
								287.735	1020	1112	1409	1695	1606	1468
								287.024	92	496	606	568	617	538
								286.314	1162	1476	1582	1784	1662	1582
								285.604	1051	1477	1603	1520	1751	1507
								284.894	920	1122	938	1148	1195	1148
								284.183	2944	3312	3328	3380	3316	3309
								283.473	1740	2107	2453	1899	2335	1970
								282.763	1383	1524	1644	1507	1572	1388
								282.053	2738	3167	3075	2993	2928	3054
								281.343	2486	2907	2895	3255	2915	3182
								280.632	1610	1561	1950	1966	2074	1994
								279.922	1368	1419	1673	1768	2106	1400
								279.212	851	1317	1087	1262	1047	1671
								278.502	-637	-26	-74	-327	18	-36
								277.791	3425	3450	3660	3508	3547	3305
								277.081	1629	2166	1834	1818	2110	1734
								276.371	1323	1797	1710	1530	1895	1657
								275.661	2336	2638	2612	2282	2594	2746
								274.951	1321	1454	1411	1715	1535	1478
								274.24	105	423	710	413	359	476
								273.53	1347	1401	1819	1651	1618	1576
								272.82	2480	2702	2210	2279	2638	2357
								272.11	1859	2081	2087	2242	2434	2147
								271.399	-445	33	122	127	-226	20
								270.689	1496	1152	1410	1261	1858	1344
								269.979	-243	-308	-559	-471	-551	-393
								269.269	557	586	757	755	840	793
								268.559	-1064	-618	-670	-764	-890	-926
								267.848	2355	2650	2722	2685	2978	2705
								267.138	2726	2905	3117	3163	3208	3259
								266.428	615	538	764	566	833	741
								265.718	32	694	160	398	736	291
								265.007	2692	2933	2899	2933	2739	2976
								264.297	777	1281	1271	1129	946	1064
								263.587	2293	2194	2519	2320	2524	2344
								262.877	3189	3197	3111	3091	3311	3520
								262.167	2816	2439	3042	2851	2892	3061
								261.456	1932	1693	2521	2266	2409	2232
								260.746	2184	2372	2766	2597	2574	2598
								260.036	1738	1946	1910	1785	1933	1951
								259.326	1574	1797	2222	2065	1774	1965
								258.616	-136	89	295	579	311	236

[truncated: 9 more sheets: Figure 3e, Figure 4a, Figure 4b, Figure 4c, Figure 4d, Figure 4f, Figure 5b, Figure 5c, Figure 5d]
